# Supplementary material for: catena-Poly[[(2,2′:6′,2′′-terpyridine-κ3 N,N′,N′′)(tricyano­methanido-κN)nickel(II)]-μ-tricyano­methanido]
Source: Acta Crystallogr Sect E Struct Rep Online. 2008 Sep 27;64(Pt 10):m1322–3. doi: 10.1107/S1600536808030377 (PMC2959235; doi:10.1107/S1600536808030377)
Supplement: Supplementary file 1 [file e-64-m1322-sup1.cif]

##############################################################################
###                                                                        ###
###        Electronic paper (Acta Crystallographica Section E)             ###
###                                                                        ###
##############################################################################
#                                                                            #
# This CIF contains the data in a paper accepted for publication in Acta     #
# Crystallographica Section E. It conforms to the requirements of Notes      #
# for Authors for Section E, and has been peer reviewed under the auspices   #
# of the IUCr Commission on Journals.                                        #
#                                                                            #
# Full details of the Crystallographic Information File format               #
# are given in the paper "The Crystallographic Information File (CIF):       #
# a New Standard Archive File for Crystallography" by S. R. Hall, F. H.      #
# Allen and I. D. Brown [Acta Cryst. (1991), A47, 655-685].                  #
#                                                                            #
# The current version of the core CIF dictionary is obtainable from          #
# ftp://ftp.iucr.org/pub/cif_core.dic. The current version number is 2.4.    #
#                                                                            #
# Software is freely available for graphical display of the structure(s) in  #
# this CIF.  For information consult the CIF home page http://www.iucr.org/  #
# cif/home.html                                                              #
#                                                                            #
# This file may be used for bona fide research purposes within the           #
# scientific community so long as proper attribution is given to the journal # 
# article from which it was obtained.                                        #
#                                                                            #
##############################################################################
                                             
data_global
_audit_creation_method     'SHELXL-97'
_journal_date_recd_electronic     2008-09-06
_journal_date_accepted     2008-09-22
_journal_name_full     'Acta Crystallographica, Section E'
_journal_year     2008
_journal_volume     64
_journal_issue     10
_journal_page_first     m1322
_journal_page_last     m1323
_journal_paper_category     QM
_journal_coeditor_code     DN2372
_publ_contact_author_name     'Associate Professor Luo Jun'
_publ_contact_author_address
;
School of Pharmacy
Second Military Medical University
Shanghai 200433
People's Republic of China
;
_publ_contact_author_email     junluo30@263.net
_publ_contact_author_fax     '86 21 25070379'
_publ_contact_author_phone     '86 21 25070380-5'
_publ_section_title
;\
<i>catena</i>-Poly[[(2,2':6',2''-\
terpyridine-\k^3^<i>N</i>,<i>N</i>',<i>N</i>'')(tricyanomethanido-\
\k<i>N</i>)nickel(II)]-\m-tricyanomethanido]
;
loop_
    _publ_author_name
    _publ_author_footnote
    _publ_author_address
    'Jun Luo' .
;
School of Pharmacy
Second Military Medical University
Shanghai 200433
People's Republic of China
;
    'Xin-Rong Zhang' .
;
School of Pharmacy
Second Military Medical University
Shanghai 200433
People's Republic of China
;
    'Wei-Quan Dai' .
;
School of Pharmacy
Second Military Medical University
Shanghai 200433
People's Republic of China
;
    'Li-Li Cui' .
;
School of Pharmacy
Second Military Medical University
Shanghai 200433
People's Republic of China
;
    'Bao-Shu Liu' .
;
School of Pharmacy
Second Military Medical University
Shanghai 200433
People's Republic of China
;
data_I
_chemical_name_systematic
;
<i>catena</i>-Poly[[(2,2':6',2''-
terpyridine-\k^3^<i>N</i>,<i>N</i>',<i>N</i>'')(tricyanomethanido-
\k<i>N</i>)nickel(II)]-\m-tricyanomethanido]
;
_chemical_name_common     ?
_chemical_formula_moiety     'C46 H22 N18 Ni2'
_chemical_formula_sum     'C46 H22 N18 Ni2'
_chemical_formula_iupac     '[Ni (C4 N3)2 (C15 H11 N3)]'
_chemical_formula_weight     944.24
_chemical_melting_point     ?
_symmetry_cell_setting     'Triclinic'
_symmetry_space_group_name_H-M     'P-1'
_symmetry_space_group_name_Hall     '-P 1'
loop_
    _symmetry_equiv_pos_as_xyz
    'x, y, z'
    '-x, -y, -z'
_cell_length_a     8.410(3)
_cell_length_b     15.581(5)
_cell_length_c     16.816(5)
_cell_angle_alpha     93.762(4)
_cell_angle_beta     90.110(4)
_cell_angle_gamma     97.572(5)
_cell_volume     2179.4(11)
_cell_formula_units_Z     2
_cell_measurement_reflns_used     944
_cell_measurement_theta_min     2.620
_cell_measurement_theta_max     24.541
_cell_measurement_temperature     293(2)
_exptl_crystal_description     block
_exptl_crystal_colour     pale-purple
_exptl_crystal_size_max     0.20
_exptl_crystal_size_mid     0.15
_exptl_crystal_size_min     0.15
_exptl_crystal_density_diffrn     1.439
_exptl_crystal_density_meas     ?
_exptl_crystal_density_method     'not measured'
_exptl_crystal_F_000     960
_exptl_absorpt_coefficient_mu     0.921
_exptl_absorpt_correction_type     multi-scan
_exptl_absorpt_process_details     '(SADABS; Sheldrick, 1996)'
_exptl_absorpt_correction_T_min     0.8372
_exptl_absorpt_correction_T_max     0.8742
_exptl_special_details
;
;
_diffrn_ambient_temperature     293(2)
_diffrn_radiation_type     MoK\a
_diffrn_radiation_wavelength     0.71073
_diffrn_radiation_source     'fine-focus sealed tube'
_diffrn_radiation_monochromator     graphite
_diffrn_measurement_device_type     'Bruker SMART CCD area-detector'
_diffrn_measurement_method     '\f and \w'
_diffrn_detector_area_resol_mean     ?
_diffrn_reflns_number     10952
_diffrn_reflns_av_R_equivalents     0.0306
_diffrn_reflns_av_sigmaI/netI     0.0704
_diffrn_reflns_theta_min     1.21
_diffrn_reflns_theta_max     27.01
_diffrn_reflns_theta_full     27.01
_diffrn_measured_fraction_theta_max     0.967
_diffrn_measured_fraction_theta_full     0.967
_diffrn_reflns_limit_h_min     -10
_diffrn_reflns_limit_h_max     8
_diffrn_reflns_limit_k_min     -19
_diffrn_reflns_limit_k_max     19
_diffrn_reflns_limit_l_min     -21
_diffrn_reflns_limit_l_max     21
_diffrn_standards_number     ?
_diffrn_standards_interval_count     ?
_diffrn_standards_interval_time     ?
_diffrn_standards_decay_%     ?
_refine_special_details
;
Refinement of <i>F</i>^2^ against ALL reflections. The weighted <i>R</i>-factor
<i>wR</i> and goodness of fit <i>S</i> are based on <i>F</i>^2^, conventional
<i>R</i>-factors <i>R</i> are based on <i>F</i>, with <i>F</i> set to zero for
negative <i>F</i>^2^. The threshold expression of <i>F</i>^2^ >
\s(<i>F</i>^2^) is used only for calculating <i>R</i>-factors(gt) <i>etc</i>.
and is not relevant to the choice of reflections for refinement.
<i>R</i>-factors based on <i>F</i>^2^ are statistically about twice as large
as those based on <i>F</i>, and <i>R</i>- factors based on ALL data will be
even larger.
;
_reflns_number_total     9204
_reflns_number_gt     6799
_reflns_threshold_expression     I>2\s(I)
_refine_ls_structure_factor_coef     Fsqd
_refine_ls_matrix_type     full
_refine_ls_R_factor_all     0.0754
_refine_ls_R_factor_gt     0.0530
_refine_ls_wR_factor_gt     0.1225
_refine_ls_wR_factor_ref     0.1356
_refine_ls_goodness_of_fit_ref     1.031
_refine_ls_restrained_S_all     1.031
_refine_ls_number_reflns     9204
_refine_ls_number_parameters     595
_refine_ls_number_restraints     0
_refine_ls_hydrogen_treatment     constr
_refine_ls_weighting_scheme     calc
_refine_ls_weighting_details
         'calc w=1/[\s^2^(Fo^2^)+(0.0597P)^2^+0.2733P] where P=(Fo^2^+2Fc^2^)/3'
_atom_sites_solution_hydrogens     geom
_atom_sites_solution_primary     direct
_atom_sites_solution_secondary     difmap
_refine_ls_shift/su_max     0.002
_refine_ls_shift/su_mean     0.000
_refine_diff_density_max     0.514
_refine_diff_density_min     -0.319
_refine_ls_extinction_method     none
_refine_ls_extinction_coef     ?
loop_
    _atom_type_symbol
    _atom_type_description
    _atom_type_scat_dispersion_real
    _atom_type_scat_dispersion_imag
    _atom_type_scat_source
    'C' 'C' 0.0033 0.0016
                         'International Tables Vol C Tables 4.2.6.8 and 6.1.1.4'
    'H' 'H' 0.0000 0.0000
                         'International Tables Vol C Tables 4.2.6.8 and 6.1.1.4'
    'N' 'N' 0.0061 0.0033
                         'International Tables Vol C Tables 4.2.6.8 and 6.1.1.4'
    'Ni' 'Ni' 0.3393 1.1124
                         'International Tables Vol C Tables 4.2.6.8 and 6.1.1.4'
_computing_data_collection     'SMART (Bruker, 2000)'
_computing_cell_refinement     'SAINT (Bruker, 2000)'
_computing_data_reduction     'SAINT (Bruker, 2000)'
_computing_structure_solution     'SHELXS97 (Sheldrick, 2008)'
_computing_structure_refinement     'SHELXL97 (Sheldrick, 2008)'
_computing_molecular_graphics     'SHELXTL (Sheldrick, 2008)'
_computing_publication_material     'SHELXTL (Sheldrick, 2008)'
loop_
    _atom_site_type_symbol
    _atom_site_label
    _atom_site_fract_x
    _atom_site_fract_y
    _atom_site_fract_z
    _atom_site_U_iso_or_equiv
    _atom_site_adp_type
    _atom_site_calc_flag
    _atom_site_refinement_flags
    _atom_site_occupancy
    _atom_site_disorder_assembly
    _atom_site_disorder_group
    Ni Ni1 0.22374(5) 0.63410(2) 0.27013(2) 0.02854(12) Uani d . 1 . .
    Ni Ni2 0.70217(5) 1.13422(3) 0.23620(2) 0.03109(12) Uani d . 1 . .
    N N1 0.4308(3) 0.58137(18) 0.23108(17) 0.0379(6) Uani d . 1 . .
    N N2 0.2387(3) 0.66731(17) 0.15730(15) 0.0319(6) Uani d . 1 . .
    N N3 0.0177(3) 0.69351(17) 0.25830(16) 0.0341(6) Uani d . 1 . .
    N N4 0.0978(4) 0.51428(19) 0.22881(18) 0.0425(7) Uani d . 1 . .
    N N5 -0.1568(4) 0.24281(18) 0.19521(17) 0.0426(7) Uani d . 1 . .
    N N6 0.2572(6) 0.3427(3) 0.0496(3) 0.125(2) Uani d . 1 . .
    N N7 0.2082(4) 0.59875(18) 0.38324(17) 0.0418(7) Uani d . 1 . .
    N N8 0.3241(7) 0.4149(3) 0.5555(2) 0.0949(15) Uani d . 1 . .
    N N9 0.0357(5) 0.6229(2) 0.6311(2) 0.0722(11) Uani d . 1 . .
    N N10 0.3504(3) 0.75359(18) 0.31275(16) 0.0384(7) Uani d . 1 . .
    N N11 0.6264(5) 0.9131(3) 0.5073(2) 0.0762(12) Uani d . 1 . .
    N N12 0.5724(4) 1.02474(18) 0.28128(17) 0.0432(7) Uani d . 1 . .
    N N13 0.9001(3) 1.06682(18) 0.22472(16) 0.0369(6) Uani d . 1 . .
    N N14 0.7987(3) 1.15562(17) 0.34463(16) 0.0347(6) Uani d . 1 . .
    N N15 0.5437(4) 1.21064(18) 0.29291(17) 0.0414(7) Uani d . 1 . .
    N N16 0.5894(4) 1.11062(19) 0.12874(17) 0.0424(7) Uani d . 1 . .
    N N17 0.1207(5) 1.1214(3) 0.0126(2) 0.0764(12) Uani d . 1 . .
    N N18 0.5484(5) 1.1226(3) -0.1334(2) 0.0696(11) Uani d . 1 . .
    C C1 0.5173(5) 0.5330(3) 0.2712(2) 0.0541(10) Uani d . 1 . .
    H H1 0.4905 0.5231 0.3238 0.065 Uiso calc R 1 . .
    C C2 0.6450(6) 0.4966(4) 0.2383(3) 0.0775(15) Uani d . 1 . .
    H H2 0.7041 0.4636 0.2682 0.093 Uiso calc R 1 . .
    C C3 0.6826(6) 0.5102(4) 0.1607(3) 0.0785(15) Uani d . 1 . .
    H H3 0.7675 0.4861 0.1367 0.094 Uiso calc R 1 . .
    C C4 0.5941(5) 0.5597(3) 0.1187(3) 0.0621(12) Uani d . 1 . .
    H H4 0.6191 0.5700 0.0660 0.075 Uiso calc R 1 . .
    C C5 0.4680(4) 0.5940(2) 0.1547(2) 0.0407(8) Uani d . 1 . .
    C C6 0.3607(4) 0.6445(2) 0.11328(19) 0.0367(8) Uani d . 1 . .
    C C7 0.3729(5) 0.6668(3) 0.0341(2) 0.0502(10) Uani d . 1 . .
    H H7 0.4571 0.6521 0.0024 0.060 Uiso calc R 1 . .
    C C8 0.2584(5) 0.7108(3) 0.0042(2) 0.0543(10) Uani d . 1 . .
    H H8 0.2651 0.7259 -0.0484 0.065 Uiso calc R 1 . .
    C C9 0.1326(4) 0.7333(2) 0.0506(2) 0.0459(9) Uani d . 1 . .
    H H9 0.0552 0.7637 0.0303 0.055 Uiso calc R 1 . .
    C C10 0.1261(4) 0.7091(2) 0.1281(2) 0.0375(8) Uani d . 1 . .
    C C11 -0.0013(4) 0.7247(2) 0.1860(2) 0.0351(7) Uani d . 1 . .
    C C12 -0.1317(5) 0.7642(3) 0.1692(2) 0.0526(10) Uani d . 1 . .
    H H12 -0.1433 0.7854 0.1194 0.063 Uiso calc R 1 . .
    C C13 -0.2460(5) 0.7723(3) 0.2268(3) 0.0673(13) Uani d . 1 . .
    H H13 -0.3348 0.7997 0.2163 0.081 Uiso calc R 1 . .
    C C14 -0.2284(5) 0.7398(3) 0.2996(3) 0.0619(12) Uani d . 1 . .
    H H14 -0.3050 0.7441 0.3389 0.074 Uiso calc R 1 . .
    C C15 -0.0952(5) 0.7010(2) 0.3127(2) 0.0472(9) Uani d . 1 . .
    H H15 -0.0828 0.6788 0.3620 0.057 Uiso calc R 1 . .
    C C16 0.0740(4) 0.4459(2) 0.1991(2) 0.0350(7) Uani d . 1 . .
    C C17 0.0544(4) 0.3643(2) 0.1586(2) 0.0409(8) Uani d . 1 . .
    C C18 -0.0617(4) 0.2975(2) 0.17997(19) 0.0353(7) Uani d . 1 . .
    C C19 0.1645(6) 0.3509(3) 0.0985(3) 0.0687(14) Uani d . 1 . .
    C C20 0.2002(4) 0.5758(2) 0.4466(2) 0.0382(8) Uani d . 1 . .
    C C21 0.1934(5) 0.5477(2) 0.5238(2) 0.0428(9) Uani d . 1 . .
    C C22 0.2664(6) 0.4744(3) 0.5412(2) 0.0597(11) Uani d . 1 . .
    C C23 0.1061(5) 0.5892(2) 0.5829(2) 0.0485(9) Uani d . 1 . .
    C C24 0.4178(4) 0.8188(2) 0.33652(19) 0.0332(7) Uani d . 1 . .
    C C25 0.5722(5) 0.9050(2) 0.4446(2) 0.0463(9) Uani d . 1 . .
    C C26 0.5053(4) 0.8968(2) 0.3671(2) 0.0378(8) Uani d . 1 . .
    C C27 0.5407(4) 0.9663(2) 0.3185(2) 0.0350(7) Uani d . 1 . .
    C C28 0.9457(5) 1.0230(2) 0.1600(2) 0.0485(9) Uani d . 1 . .
    H H28 0.8846 1.0212 0.1136 0.058 Uiso calc R 1 . .
    C C29 1.0777(5) 0.9805(3) 0.1583(3) 0.0605(11) Uani d . 1 . .
    H H29 1.1036 0.9491 0.1123 0.073 Uiso calc R 1 . .
    C C30 1.1719(5) 0.9848(3) 0.2259(3) 0.0731(14) Uani d . 1 . .
    H H30 1.2636 0.9573 0.2260 0.088 Uiso calc R 1 . .
    C C31 1.1276(5) 1.0309(3) 0.2938(3) 0.0671(13) Uani d . 1 . .
    H H31 1.1894 1.0351 0.3401 0.081 Uiso calc R 1 . .
    C C32 0.9911(4) 1.0703(2) 0.2916(2) 0.0442(9) Uani d . 1 . .
    C C33 0.9294(4) 1.1198(2) 0.3613(2) 0.0430(8) Uani d . 1 . .
    C C34 0.9940(5) 1.1274(3) 0.4385(2) 0.0647(12) Uani d . 1 . .
    H H34 1.0863 1.1035 0.4501 0.078 Uiso calc R 1 . .
    C C35 0.9155(6) 1.1716(3) 0.4966(2) 0.0680(13) Uani d . 1 . .
    H H35 0.9547 1.1773 0.5487 0.082 Uiso calc R 1 . .
    C C36 0.7803(6) 1.2073(3) 0.4785(2) 0.0565(11) Uani d . 1 . .
    H H36 0.7277 1.2367 0.5182 0.068 Uiso calc R 1 . .
    C C37 0.7217(4) 1.1993(2) 0.4000(2) 0.0386(8) Uani d . 1 . .
    C C38 0.5795(4) 1.2319(2) 0.3709(2) 0.0406(8) Uani d . 1 . .
    C C39 0.4833(5) 1.2792(3) 0.4179(3) 0.0574(11) Uani d . 1 . .
    H H39 0.5097 1.2950 0.4710 0.069 Uiso calc R 1 . .
    C C40 0.3456(6) 1.3029(3) 0.3838(3) 0.0734(14) Uani d . 1 . .
    H H40 0.2778 1.3335 0.4148 0.088 Uiso calc R 1 . .
    C C41 0.3101(6) 1.2817(3) 0.3061(3) 0.0743(14) Uani d . 1 . .
    H H41 0.2189 1.2976 0.2828 0.089 Uiso calc R 1 . .
    C C42 0.4132(5) 1.2357(3) 0.2622(3) 0.0587(11) Uani d . 1 . .
    H H42 0.3900 1.2216 0.2084 0.070 Uiso calc R 1 . .
    C C43 0.5134(4) 1.1105(2) 0.0723(2) 0.0392(8) Uani d . 1 . .
    C C44 0.4195(5) 1.1110(2) 0.0033(2) 0.0454(9) Uani d . 1 . .
    C C45 0.2561(5) 1.1160(3) 0.0093(2) 0.0504(10) Uani d . 1 . .
    C C46 0.4922(5) 1.1164(2) -0.0719(2) 0.0499(10) Uani d . 1 . .
loop_
    _atom_site_aniso_label
    _atom_site_aniso_U_11
    _atom_site_aniso_U_22
    _atom_site_aniso_U_33
    _atom_site_aniso_U_12
    _atom_site_aniso_U_13
    _atom_site_aniso_U_23
    Ni1 0.0306(2) 0.0289(2) 0.0255(2) 0.00083(17) 0.00230(16) 0.00317(16)
    Ni2 0.0340(2) 0.0308(2) 0.0267(2) -0.00316(17) -0.00293(17) 0.00346(16)
    N1 0.0352(15) 0.0441(17) 0.0344(15) 0.0066(13) -0.0017(12) 0.0014(13)
    N2 0.0316(14) 0.0360(15) 0.0277(14) 0.0014(12) -0.0003(11) 0.0058(11)
    N3 0.0313(14) 0.0343(15) 0.0368(15) 0.0042(12) 0.0032(12) 0.0033(12)
    N4 0.0445(17) 0.0367(17) 0.0432(17) -0.0051(13) 0.0066(13) 0.0017(13)
    N5 0.0514(18) 0.0373(16) 0.0354(16) -0.0084(14) 0.0021(14) 0.0037(13)
    N6 0.121(4) 0.106(4) 0.132(5) -0.025(3) 0.088(4) -0.033(3)
    N7 0.0541(19) 0.0410(16) 0.0310(16) 0.0059(14) 0.0054(13) 0.0086(13)
    N8 0.155(5) 0.093(3) 0.049(2) 0.056(3) 0.000(3) 0.016(2)
    N9 0.098(3) 0.065(2) 0.052(2) 0.004(2) 0.029(2) 0.0060(18)
    N10 0.0433(17) 0.0352(16) 0.0343(15) -0.0040(13) -0.0001(13) 0.0020(12)
    N11 0.088(3) 0.073(3) 0.064(3) -0.008(2) -0.028(2) 0.014(2)
    N12 0.0507(18) 0.0376(16) 0.0369(16) -0.0125(14) -0.0061(14) 0.0060(13)
    N13 0.0350(15) 0.0400(16) 0.0345(15) 0.0005(12) -0.0042(12) 0.0028(12)
    N14 0.0371(15) 0.0346(15) 0.0295(14) -0.0047(12) -0.0033(12) -0.0003(11)
    N15 0.0477(18) 0.0407(16) 0.0359(16) 0.0052(14) 0.0040(13) 0.0050(13)
    N16 0.0453(17) 0.0475(17) 0.0330(16) -0.0010(14) -0.0077(13) 0.0064(13)
    N17 0.064(3) 0.098(3) 0.070(3) 0.009(2) -0.010(2) 0.023(2)
    N18 0.087(3) 0.080(3) 0.040(2) 0.010(2) 0.0002(19) -0.0033(18)
    C1 0.054(2) 0.067(3) 0.044(2) 0.020(2) -0.0013(19) 0.0052(19)
    C2 0.069(3) 0.110(4) 0.063(3) 0.051(3) -0.004(2) 0.008(3)
    C3 0.060(3) 0.116(4) 0.068(3) 0.045(3) 0.012(2) -0.003(3)
    C4 0.045(2) 0.097(3) 0.047(2) 0.023(2) 0.0106(19) 0.002(2)
    C5 0.0359(18) 0.049(2) 0.0357(19) 0.0016(16) 0.0041(15) -0.0015(16)
    C6 0.0363(18) 0.0403(19) 0.0322(17) 0.0000(15) 0.0046(14) 0.0036(14)
    C7 0.050(2) 0.065(3) 0.0334(19) -0.002(2) 0.0145(17) 0.0046(18)
    C8 0.066(3) 0.065(3) 0.0304(19) -0.004(2) 0.0008(18) 0.0132(18)
    C9 0.044(2) 0.057(2) 0.039(2) 0.0057(18) -0.0077(16) 0.0151(17)
    C10 0.0379(18) 0.0385(18) 0.0343(18) -0.0035(15) -0.0001(15) 0.0057(14)
    C11 0.0352(18) 0.0332(17) 0.0367(18) 0.0029(14) -0.0039(14) 0.0033(14)
    C12 0.049(2) 0.058(2) 0.055(2) 0.0158(19) -0.0030(19) 0.0154(19)
    C13 0.047(2) 0.089(3) 0.075(3) 0.036(2) 0.002(2) 0.017(3)
    C14 0.043(2) 0.087(3) 0.062(3) 0.031(2) 0.014(2) 0.010(2)
    C15 0.048(2) 0.054(2) 0.041(2) 0.0088(18) 0.0094(17) 0.0064(17)
    C16 0.0310(17) 0.0373(19) 0.0356(18) -0.0018(14) 0.0028(14) 0.0081(15)
    C17 0.045(2) 0.0344(18) 0.0397(19) -0.0055(15) 0.0071(16) -0.0012(15)
    C18 0.0408(19) 0.0327(17) 0.0304(17) -0.0012(15) -0.0020(14) -0.0004(14)
    C19 0.073(3) 0.053(3) 0.072(3) -0.014(2) 0.031(3) -0.012(2)
    C20 0.0369(18) 0.0367(18) 0.039(2) -0.0009(15) -0.0004(15) 0.0003(15)
    C21 0.055(2) 0.044(2) 0.0279(17) -0.0007(17) 0.0034(16) 0.0066(15)
    C22 0.086(3) 0.066(3) 0.028(2) 0.010(3) 0.003(2) 0.0058(19)
    C23 0.058(2) 0.047(2) 0.037(2) -0.0065(19) 0.0036(18) 0.0083(17)
    C24 0.0309(17) 0.0364(18) 0.0330(17) 0.0052(14) 0.0061(14) 0.0071(14)
    C25 0.047(2) 0.040(2) 0.050(2) -0.0037(17) -0.0137(18) 0.0090(17)
    C26 0.0402(19) 0.0316(17) 0.0391(19) -0.0042(15) -0.0014(15) 0.0028(14)
    C27 0.0303(17) 0.0349(18) 0.0369(18) -0.0029(14) -0.0043(14) -0.0050(15)
    C28 0.049(2) 0.052(2) 0.043(2) 0.0051(18) -0.0011(17) -0.0005(18)
    C29 0.054(3) 0.059(3) 0.068(3) 0.011(2) 0.005(2) -0.009(2)
    C30 0.049(3) 0.089(4) 0.084(4) 0.028(2) -0.006(2) -0.012(3)
    C31 0.045(2) 0.085(3) 0.073(3) 0.020(2) -0.018(2) -0.007(3)
    C32 0.0366(19) 0.049(2) 0.045(2) 0.0007(17) -0.0050(16) 0.0018(17)
    C33 0.042(2) 0.046(2) 0.039(2) 0.0000(17) -0.0084(16) 0.0027(16)
    C34 0.063(3) 0.084(3) 0.048(2) 0.013(2) -0.026(2) 0.000(2)
    C35 0.080(3) 0.083(3) 0.037(2) 0.004(3) -0.022(2) -0.008(2)
    C36 0.078(3) 0.053(2) 0.033(2) -0.007(2) 0.003(2) -0.0044(17)
    C37 0.046(2) 0.0333(18) 0.0327(18) -0.0082(15) 0.0027(15) 0.0003(14)
    C38 0.047(2) 0.0339(18) 0.0391(19) -0.0024(16) 0.0062(16) 0.0027(15)
    C39 0.066(3) 0.052(2) 0.052(2) 0.007(2) 0.011(2) -0.0078(19)
    C40 0.072(3) 0.070(3) 0.082(4) 0.026(3) 0.019(3) -0.006(3)
    C41 0.071(3) 0.086(4) 0.073(3) 0.037(3) -0.006(3) -0.003(3)
    C42 0.063(3) 0.064(3) 0.053(2) 0.023(2) -0.005(2) 0.002(2)
    C43 0.049(2) 0.0325(18) 0.0352(19) 0.0032(16) -0.0038(16) 0.0017(15)
    C44 0.055(2) 0.047(2) 0.0343(19) 0.0079(18) -0.0129(17) 0.0031(16)
    C45 0.058(3) 0.054(2) 0.039(2) 0.006(2) -0.0147(19) 0.0098(17)
    C46 0.062(3) 0.049(2) 0.039(2) 0.0087(19) -0.0144(19) -0.0011(17)
_geom_special_details
;
 All esds (except the esd in the dihedral angle between two l.s. planes)
 are estimated using the full covariance matrix.  The cell esds are taken
 into account individually in the estimation of esds in distances, angles
 and torsion angles; correlations between esds in cell parameters are only
 used when they are defined by crystal symmetry.  An approximate (isotropic)
 treatment of cell esds is used for estimating esds involving l.s. planes.
;
loop_
    _geom_bond_atom_site_label_1
    _geom_bond_atom_site_label_2
    _geom_bond_site_symmetry_2
    _geom_bond_distance
    _geom_bond_publ_flag
    Ni1 N2 . 1.999(3) ?
    Ni1 N7 . 2.014(3) ?
    Ni1 N3 . 2.085(3) ?
    Ni1 N4 . 2.097(3) ?
    Ni1 N10 . 2.101(3) ?
    Ni1 N1 . 2.110(3) ?
    Ni2 N14 . 1.984(3) ?
    Ni2 N16 . 2.028(3) ?
    Ni2 N13 . 2.085(3) ?
    Ni2 N12 . 2.088(3) ?
    Ni2 N5 1_665 2.091(3) ?
    Ni2 N15 . 2.092(3) ?
    N1 C1 . 1.327(5) ?
    N1 C5 . 1.344(4) ?
    N2 C10 . 1.328(4) ?
    N2 C6 . 1.338(4) ?
    N3 C15 . 1.331(4) ?
    N3 C11 . 1.355(4) ?
    N4 C16 . 1.140(4) ?
    N5 C18 . 1.132(4) ?
    N5 Ni2 1_445 2.091(3) ?
    N6 C19 . 1.146(5) ?
    N7 C20 . 1.146(4) ?
    N8 C22 . 1.140(6) ?
    N9 C23 . 1.145(5) ?
    N10 C24 . 1.143(4) ?
    N11 C25 . 1.139(5) ?
    N12 C27 . 1.141(4) ?
    N13 C28 . 1.332(4) ?
    N13 C32 . 1.353(4) ?
    N14 C33 . 1.335(5) ?
    N14 C37 . 1.335(4) ?
    N15 C42 . 1.328(5) ?
    N15 C38 . 1.355(4) ?
    N16 C43 . 1.143(4) ?
    N17 C45 . 1.154(5) ?
    N18 C46 . 1.142(5) ?
    C1 C2 . 1.379(6) ?
    C1 H1 . 0.9300 ?
    C2 C3 . 1.368(6) ?
    C2 H2 . 0.9300 ?
    C3 C4 . 1.366(6) ?
    C3 H3 . 0.9300 ?
    C4 C5 . 1.374(5) ?
    C4 H4 . 0.9300 ?
    C5 C6 . 1.474(5) ?
    C6 C7 . 1.400(5) ?
    C7 C8 . 1.366(6) ?
    C7 H7 . 0.9300 ?
    C8 C9 . 1.385(5) ?
    C8 H8 . 0.9300 ?
    C9 C10 . 1.380(5) ?
    C9 H9 . 0.9300 ?
    C10 C11 . 1.482(5) ?
    C11 C12 . 1.364(5) ?
    C12 C13 . 1.378(6) ?
    C12 H12 . 0.9300 ?
    C13 C14 . 1.369(6) ?
    C13 H13 . 0.9300 ?
    C14 C15 . 1.365(5) ?
    C14 H14 . 0.9300 ?
    C15 H15 . 0.9300 ?
    C16 C17 . 1.392(5) ?
    C17 C18 . 1.395(5) ?
    C17 C19 . 1.397(5) ?
    C20 C21 . 1.395(5) ?
    C21 C23 . 1.409(5) ?
    C21 C22 . 1.413(6) ?
    C24 C26 . 1.401(4) ?
    C25 C26 . 1.411(5) ?
    C26 C27 . 1.400(5) ?
    C28 C29 . 1.365(5) ?
    C28 H28 . 0.9300 ?
    C29 C30 . 1.377(6) ?
    C29 H29 . 0.9300 ?
    C30 C31 . 1.387(6) ?
    C30 H30 . 0.9300 ?
    C31 C32 . 1.373(5) ?
    C31 H31 . 0.9300 ?
    C32 C33 . 1.491(5) ?
    C33 C34 . 1.397(5) ?
    C34 C35 . 1.378(6) ?
    C34 H34 . 0.9300 ?
    C35 C36 . 1.372(6) ?
    C35 H35 . 0.9300 ?
    C36 C37 . 1.400(5) ?
    C36 H36 . 0.9300 ?
    C37 C38 . 1.456(5) ?
    C38 C39 . 1.380(5) ?
    C39 C40 . 1.393(6) ?
    C39 H39 . 0.9300 ?
    C40 C41 . 1.350(7) ?
    C40 H40 . 0.9300 ?
    C41 C42 . 1.381(6) ?
    C41 H41 . 0.9300 ?
    C42 H42 . 0.9300 ?
    C43 C44 . 1.403(5) ?
    C44 C45 . 1.391(6) ?
    C44 C46 . 1.408(5) ?
loop_
    _geom_angle_atom_site_label_1
    _geom_angle_atom_site_label_2
    _geom_angle_atom_site_label_3
    _geom_angle_site_symmetry_1
    _geom_angle_site_symmetry_3
    _geom_angle
    _geom_angle_publ_flag
    N2 Ni1 N7 . . 179.14(11) ?
    N2 Ni1 N3 . . 78.14(11) ?
    N7 Ni1 N3 . . 102.22(12) ?
    N2 Ni1 N4 . . 88.50(11) ?
    N7 Ni1 N4 . . 90.72(12) ?
    N3 Ni1 N4 . . 90.48(12) ?
    N2 Ni1 N10 . . 92.11(11) ?
    N7 Ni1 N10 . . 88.67(11) ?
    N3 Ni1 N10 . . 89.83(11) ?
    N4 Ni1 N10 . . 179.36(12) ?
    N2 Ni1 N1 . . 78.21(11) ?
    N7 Ni1 N1 . . 101.39(12) ?
    N3 Ni1 N1 . . 156.10(11) ?
    N4 Ni1 N1 . . 85.56(11) ?
    N10 Ni1 N1 . . 94.38(11) ?
    N14 Ni2 N16 . . 176.27(12) ?
    N14 Ni2 N13 . . 78.68(11) ?
    N16 Ni2 N13 . . 103.93(12) ?
    N14 Ni2 N12 . . 85.18(11) ?
    N16 Ni2 N12 . . 92.16(11) ?
    N13 Ni2 N12 . . 88.96(12) ?
    N14 Ni2 N5 . 1_665 92.12(11) ?
    N16 Ni2 N5 . 1_665 90.61(11) ?
    N13 Ni2 N5 . 1_665 88.68(12) ?
    N12 Ni2 N5 . 1_665 176.72(12) ?
    N14 Ni2 N15 . . 78.53(12) ?
    N16 Ni2 N15 . . 98.84(12) ?
    N13 Ni2 N15 . . 157.21(11) ?
    N12 Ni2 N15 . . 89.09(12) ?
    N5 Ni2 N15 1_665 . 92.20(12) ?
    C1 N1 C5 . . 118.4(3) ?
    C1 N1 Ni1 . . 127.3(3) ?
    C5 N1 Ni1 . . 114.1(2) ?
    C10 N2 C6 . . 122.4(3) ?
    C10 N2 Ni1 . . 119.2(2) ?
    C6 N2 Ni1 . . 118.3(2) ?
    C15 N3 C11 . . 118.6(3) ?
    C15 N3 Ni1 . . 126.8(3) ?
    C11 N3 Ni1 . . 114.6(2) ?
    C16 N4 Ni1 . . 159.6(3) ?
    C18 N5 Ni2 . 1_445 169.1(3) ?
    C20 N7 Ni1 . . 177.6(3) ?
    C24 N10 Ni1 . . 179.2(3) ?
    C27 N12 Ni2 . . 160.4(3) ?
    C28 N13 C32 . . 118.1(3) ?
    C28 N13 Ni2 . . 127.5(2) ?
    C32 N13 Ni2 . . 114.5(2) ?
    C33 N14 C37 . . 122.5(3) ?
    C33 N14 Ni2 . . 119.0(2) ?
    C37 N14 Ni2 . . 118.3(2) ?
    C42 N15 C38 . . 118.8(3) ?
    C42 N15 Ni2 . . 127.5(3) ?
    C38 N15 Ni2 . . 113.6(2) ?
    C43 N16 Ni2 . . 167.5(3) ?
    N1 C1 C2 . . 122.9(4) ?
    N1 C1 H1 . . 118.6 ?
    C2 C1 H1 . . 118.6 ?
    C3 C2 C1 . . 118.4(4) ?
    C3 C2 H2 . . 120.8 ?
    C1 C2 H2 . . 120.8 ?
    C4 C3 C2 . . 119.2(4) ?
    C4 C3 H3 . . 120.4 ?
    C2 C3 H3 . . 120.4 ?
    C3 C4 C5 . . 119.6(4) ?
    C3 C4 H4 . . 120.2 ?
    C5 C4 H4 . . 120.2 ?
    N1 C5 C4 . . 121.5(4) ?
    N1 C5 C6 . . 114.9(3) ?
    C4 C5 C6 . . 123.6(3) ?
    N2 C6 C7 . . 119.2(3) ?
    N2 C6 C5 . . 114.4(3) ?
    C7 C6 C5 . . 126.3(3) ?
    C8 C7 C6 . . 118.5(4) ?
    C8 C7 H7 . . 120.7 ?
    C6 C7 H7 . . 120.7 ?
    C7 C8 C9 . . 121.3(3) ?
    C7 C8 H8 . . 119.3 ?
    C9 C8 H8 . . 119.3 ?
    C10 C9 C8 . . 117.6(4) ?
    C10 C9 H9 . . 121.2 ?
    C8 C9 H9 . . 121.2 ?
    N2 C10 C9 . . 120.9(3) ?
    N2 C10 C11 . . 113.5(3) ?
    C9 C10 C11 . . 125.6(3) ?
    N3 C11 C12 . . 121.2(3) ?
    N3 C11 C10 . . 114.6(3) ?
    C12 C11 C10 . . 124.3(3) ?
    C11 C12 C13 . . 119.2(4) ?
    C11 C12 H12 . . 120.4 ?
    C13 C12 H12 . . 120.4 ?
    C14 C13 C12 . . 119.8(4) ?
    C14 C13 H13 . . 120.1 ?
    C12 C13 H13 . . 120.1 ?
    C15 C14 C13 . . 118.1(4) ?
    C15 C14 H14 . . 120.9 ?
    C13 C14 H14 . . 120.9 ?
    N3 C15 C14 . . 123.1(4) ?
    N3 C15 H15 . . 118.5 ?
    C14 C15 H15 . . 118.5 ?
    N4 C16 C17 . . 175.5(4) ?
    C16 C17 C18 . . 122.2(3) ?
    C16 C17 C19 . . 116.2(3) ?
    C18 C17 C19 . . 121.5(3) ?
    N5 C18 C17 . . 178.2(4) ?
    N6 C19 C17 . . 177.7(5) ?
    N7 C20 C21 . . 179.0(4) ?
    C20 C21 C23 . . 120.1(4) ?
    C20 C21 C22 . . 119.6(3) ?
    C23 C21 C22 . . 120.2(3) ?
    N8 C22 C21 . . 179.4(6) ?
    N9 C23 C21 . . 179.7(5) ?
    N10 C24 C26 . . 177.6(4) ?
    N11 C25 C26 . . 178.8(4) ?
    C27 C26 C24 . . 120.4(3) ?
    C27 C26 C25 . . 118.1(3) ?
    C24 C26 C25 . . 121.2(3) ?
    N12 C27 C26 . . 177.5(3) ?
    N13 C28 C29 . . 123.2(4) ?
    N13 C28 H28 . . 118.4 ?
    C29 C28 H28 . . 118.4 ?
    C28 C29 C30 . . 119.0(4) ?
    C28 C29 H29 . . 120.5 ?
    C30 C29 H29 . . 120.5 ?
    C29 C30 C31 . . 118.8(4) ?
    C29 C30 H30 . . 120.6 ?
    C31 C30 H30 . . 120.6 ?
    C32 C31 C30 . . 119.0(4) ?
    C32 C31 H31 . . 120.5 ?
    C30 C31 H31 . . 120.5 ?
    N13 C32 C31 . . 121.9(4) ?
    N13 C32 C33 . . 114.2(3) ?
    C31 C32 C33 . . 123.9(4) ?
    N14 C33 C34 . . 121.0(4) ?
    N14 C33 C32 . . 113.6(3) ?
    C34 C33 C32 . . 125.4(4) ?
    C35 C34 C33 . . 117.4(4) ?
    C35 C34 H34 . . 121.3 ?
    C33 C34 H34 . . 121.3 ?
    C36 C35 C34 . . 120.8(4) ?
    C36 C35 H35 . . 119.6 ?
    C34 C35 H35 . . 119.6 ?
    C35 C36 C37 . . 119.7(4) ?
    C35 C36 H36 . . 120.2 ?
    C37 C36 H36 . . 120.2 ?
    N14 C37 C36 . . 118.7(4) ?
    N14 C37 C38 . . 114.5(3) ?
    C36 C37 C38 . . 126.8(3) ?
    N15 C38 C39 . . 121.0(4) ?
    N15 C38 C37 . . 114.9(3) ?
    C39 C38 C37 . . 124.1(4) ?
    C38 C39 C40 . . 118.5(4) ?
    C38 C39 H39 . . 120.7 ?
    C40 C39 H39 . . 120.7 ?
    C41 C40 C39 . . 120.4(4) ?
    C41 C40 H40 . . 119.8 ?
    C39 C40 H40 . . 119.8 ?
    C40 C41 C42 . . 118.1(5) ?
    C40 C41 H41 . . 121.0 ?
    C42 C41 H41 . . 121.0 ?
    N15 C42 C41 . . 123.2(4) ?
    N15 C42 H42 . . 118.4 ?
    C41 C42 H42 . . 118.4 ?
    N16 C43 C44 . . 179.5(4) ?
    C45 C44 C43 . . 120.2(3) ?
    C45 C44 C46 . . 119.0(3) ?
    C43 C44 C46 . . 120.4(4) ?
    N17 C45 C44 . . 178.3(5) ?
    N18 C46 C44 . . 178.0(5) ?
loop_
    _geom_hbond_atom_site_label_D
    _geom_hbond_atom_site_label_H
    _geom_hbond_atom_site_label_A
    _geom_hbond_site_symmetry_A
    _geom_hbond_distance_DH
    _geom_hbond_distance_HA
    _geom_hbond_distance_DA
    _geom_hbond_angle_DHA
    C1 H1 N8 2_666 0.93 2.61 3.213(6) 122.9
    C4 H4 N6 2_665 0.93 2.59 3.459(7) 156.2
    C7 H7 N6 2_665 0.93 2.55 3.434(6) 158.4
    C9 H9 N17 2_575 0.93 2.60 3.517(6) 167.2
    C30 H30 N18 2_775 0.93 2.60 3.386(6) 142.8
    C34 H34 N11 2_776 0.93 2.57 3.467(6) 162.3
    C40 H40 N8 1_565 0.93 2.61 3.292(7) 130.3
