# Supplementary material for: catena-Poly[[(2,2′:6′,2′′-terpyridine-κ3 N,N′,N′′)(tricyano­methanido-κN)nickel(II)]-μ-tricyano­methanido]
Source: Acta Crystallogr Sect E Struct Rep Online. 2008 Sep 27;64(Pt 10):m1322–3. doi: 10.1107/S1600536808030377 (PMC2959235; doi:10.1107/S1600536808030377)
Supplement: Supplementary file 2 [file e-64-m1322-Isup2.hkl]

# 
# h,k,l, Fc-squared, Fo-squared, sigma(Fo-squared) and status flag 
# 
data_I
_shelx_title ' I in P-1' 
_shelx_refln_list_code          4 
_shelx_F_calc_maximum      268.47 
_exptl_crystal_F_000       848.00 
_reflns_d_resolution_high  0.7825 
 
loop_ 
 _symmetry_equiv_pos_as_xyz 
 'x, y, z' 
 '-x, -y, -z' 
 
_cell_length_a     8.4095 
_cell_length_b    15.5811 
_cell_length_c    16.8163 
_cell_angle_alpha  93.762 
_cell_angle_beta   90.110 
_cell_angle_gamma  97.572 
 
_shelx_F_squared_multiplier     1.000 
 
loop_ 
 _refln_index_h 
 _refln_index_k 
 _refln_index_l 
 _refln_F_squared_calc 
 _refln_F_squared_meas 
 _refln_F_squared_sigma 
 _refln_observed_status 
   1   0   0      341.01      322.85     15.66 o 
   2   0   0      523.07      460.22     24.28 o 
   3   0   0      543.24      582.52     31.78 o 
   4   0   0     1801.23     1715.72     78.91 o 
   5   0   0       37.99       44.82     15.89 o 
   6   0   0      788.78      813.50     37.85 o 
   7   0   0       17.09        7.49     11.54 o 
   8   0   0        9.29        6.59     17.61 o 
   9   0   0      233.73      213.66     33.95 o 
  10   0   0      142.87      171.09     31.03 o 
 -10   1   0        0.81      -12.89     13.79 o 
  -9   1   0       43.53       56.06     20.01 o 
  -8   1   0       18.45       25.18     17.16 o 
  -7   1   0      842.23      912.42     44.22 o 
  -6   1   0        1.52        9.44     11.62 o 
  -5   1   0     4136.06     4262.63    182.56 o 
  -4   1   0       21.72       20.46     10.04 o 
  -3   1   0      316.03      273.69     20.53 o 
  -2   1   0     4721.79     4913.80    196.50 o 
  -1   1   0    21701.34    23025.27    885.07 o 
   0   1   0        3.61       -2.47      1.65 o 
   1   1   0     9347.55    10184.78    269.49 o 
   2   1   0     7868.97     8343.45    324.27 o 
   3   1   0       89.30      107.92      9.44 o 
   4   1   0      484.53      508.56     23.38 o 
   5   1   0       21.42       11.47      8.84 o 
   6   1   0      186.37      206.17     18.14 o 
   7   1   0     1712.65     1997.58    109.57 o 
   8   1   0      166.76      170.49     30.88 o 
   9   1   0      309.74      352.08     43.92 o 
  10   1   0      163.83      210.44     35.07 o 
 -10   2   0      311.29      305.69     43.47 o 
  -9   2   0      316.37      269.19     37.85 o 
  -8   2   0     1590.15     1735.73     98.25 o 
  -7   2   0      962.13     1105.92     69.10 o 
  -6   2   0     1891.54     1871.15     95.78 o 
  -5   2   0        1.37        8.69     11.39 o 
  -4   2   0     9089.00     9634.10    385.20 o 
  -3   2   0     1454.03     1616.28     75.02 o 
  -2   2   0     8425.47     8634.15    339.86 o 
  -1   2   0       39.98       36.40      6.52 o 
   0   2   0     2620.03     2656.10     73.82 o 
   1   2   0      285.84      298.64     11.32 o 
   2   2   0      249.82      283.81     12.52 o 
   3   2   0       16.18       21.13      6.30 o 
   4   2   0     3217.41     3310.72     98.47 o 
   5   2   0      340.62      331.47     20.08 o 
   6   2   0     2288.52     2237.47     76.59 o 
   7   2   0      205.06      208.19     30.88 o 
   8   2   0      282.66      354.93     42.79 o 
   9   2   0      556.21      505.48     52.98 o 
  10   2   0      105.75      102.30     22.48 o 
 -10   3   0      357.96      356.27     47.06 o 
  -8   3   0      950.55      875.70     63.48 o 
  -7   3   0      970.80      924.19     61.08 o 
  -6   3   0      294.10      287.25     29.75 o 
  -5   3   0      395.67      338.44     30.43 o 
  -4   3   0      184.01      155.80     20.08 o 
  -3   3   0      335.55      315.21     25.03 o 
  -2   3   0      789.25      758.86     40.24 o 
  -1   3   0     1636.24     1697.97     52.38 o 
   0   3   0       81.69       86.03      7.79 o 
   1   3   0    18715.59    20460.83    540.41 o 
   2   3   0      325.66      354.10     14.31 o 
   3   3   0     2943.86     2733.89     80.19 o 
   4   3   0       42.44       29.60      7.04 o 
   5   3   0     4371.49     3958.66    117.88 o 
   6   3   0        9.00       23.08     14.91 o 
   7   3   0      612.25      647.27     54.78 o 
   8   3   0       18.21       56.88     17.91 o 
   9   3   0        9.60        8.99     16.04 o 
  10   3   0       66.81      114.44     24.81 o 
  -9   4   0      158.27      235.99     34.17 o 
  -8   4   0       28.55       32.00     21.58 o 
  -7   4   0      606.69      661.74     50.96 o 
  -6   4   0       41.26       41.44     15.59 o 
  -5   4   0      113.77       93.00     18.74 o 
  -4   4   0     7466.90     7822.30    319.78 o 
  -3   4   0      183.76      212.99     21.51 o 
  -2   4   0      313.11      248.97     16.84 o 
  -1   4   0     3923.60     4103.90     90.31 o 
   0   4   0     5732.74     5905.13    163.07 o 
   1   4   0       15.58        6.89      6.30 o 
   2   4   0     3108.68     3422.83     97.05 o 
   3   4   0       13.52       20.61      5.17 o 
   4   4   0      986.53      893.53     33.42 o 
   5   4   0       20.07       16.19     11.69 o 
   6   4   0      675.19      644.65     50.81 o 
   7   4   0        4.56       22.48     16.71 o 
   8   4   0       59.27       76.44     20.46 o 
   9   4   0       45.68       27.88     16.26 o 
  10   4   0       90.89      129.80     25.48 o 
  -9   5   0        4.32       18.29     19.19 o 
  -8   5   0      379.44      343.91     38.15 o 
  -7   5   0      237.02      230.37     29.68 o 
  -6   5   0      238.16      267.17     30.05 o 
  -5   5   0     5549.40     5388.48    232.32 o 
  -4   5   0       32.77       26.75     13.86 o 
  -3   5   0    10408.84    11114.88    442.61 o 
  -2   5   0     7632.52     8239.12    229.35 o 
  -1   5   0     8510.30     8602.69    181.45 o 
   0   5   0     3262.69     3357.63     75.24 o 
   1   5   0     3004.04     3148.62     92.18 o 
   2   5   0      368.04      305.69     14.84 o 
   3   5   0       73.17       62.13      6.30 o 
   4   5   0       87.11       95.18     19.56 o 
   5   5   0      128.15       95.78     18.89 o 
   6   5   0      366.38      373.59     38.37 o 
   7   5   0       95.14      118.18     23.83 o 
   8   5   0        4.85       -2.85     10.87 o 
   9   5   0      152.57      131.52     29.15 o 
 -10   6   0       55.22       45.64     15.44 o 
  -9   6   0       38.52       29.53     20.61 o 
  -8   6   0      384.14      416.38     42.72 o 
  -7   6   0       28.07       59.73     16.26 o 
  -6   6   0     1131.54     1106.29     69.55 o 
  -5   6   0      993.48      970.72     61.90 o 
  -4   6   0     2664.92     2451.88    116.91 o 
  -3   6   0      569.29      570.28     30.46 o 
  -2   6   0     2207.37     2077.27     69.54 o 
  -1   6   0       12.12       12.40      7.04 o 
   0   6   0      215.28      251.36     12.29 o 
   1   6   0     2875.62     3276.62     97.57 o 
   2   6   0     1564.48     1824.31     58.16 o 
   3   6   0      456.62      485.70     38.00 o 
   4   6   0      519.67      464.12     39.94 o 
   5   6   0      216.92      246.11     29.30 o 
   6   6   0      575.39      521.37     46.69 o 
   9   6   0       21.63       36.42     14.91 o 
 -10   7   0       91.29      120.06     23.83 o 
  -9   7   0      198.95      256.08     35.75 o 
  -8   7   0      647.85      631.46     55.08 o 
  -7   7   0     1360.74     1429.22     88.28 o 
  -6   7   0       46.63       76.29     18.81 o 
  -5   7   0     1819.96     1699.54     92.18 o 
  -4   7   0       19.52       16.86     13.49 o 
  -3   7   0       68.64       56.43     16.75 o 
  -2   7   0      207.82      184.41     16.90 o 
  -1   7   0      170.27      178.59     11.41 o 
   0   7   0      486.00      494.99     18.81 o 
   1   7   0      125.54      102.00     13.04 o 
   2   7   0      563.53      664.51     28.85 o 
   3   7   0     1221.07     1087.03     65.95 o 
   4   7   0       35.87       35.75     14.01 o 
   5   7   0     1143.02     1058.18     69.55 o 
   6   7   0      576.96      521.00     48.56 o 
   7   7   0      242.20      262.75     36.42 o 
   8   7   0      100.95       98.47     22.78 o 
   9   7   0      113.86      101.55     21.28 o 
  -9   8   0      125.55      114.44     23.91 o 
  -8   8   0      256.75      238.99     34.47 o 
  -7   8   0       93.54      134.82     25.63 o 
  -6   8   0      210.69      256.08     30.58 o 
  -5   8   0      241.49      241.91     29.45 o 
  -4   8   0      256.53      262.52     29.60 o 
  -3   8   0      352.67      372.02     40.36 o 
  -2   8   0     3071.76     3233.74    103.74 o 
  -1   8   0     1423.47     1476.94     40.31 o 
   0   8   0     8259.06     8660.88    186.03 o 
   1   8   0       60.13       72.32     19.93 o 
   2   8   0     1000.78      843.17     55.31 o 
   3   8   0      141.17      131.00     22.93 o 
   4   8   0     1035.31     1086.14     70.00 o 
   5   8   0       29.91       54.71     18.74 o 
   6   8   0      114.97      145.46     26.30 o 
   7   8   0       26.86       35.45     18.06 o 
   8   8   0       85.57      100.20     23.53 o 
   9   8   0       48.84       51.78     17.46 o 
 -10   9   0       12.61       32.97     15.74 o 
  -9   9   0        4.13       12.67     14.54 o 
  -8   9   0       11.77        3.90     14.84 o 
  -7   9   0       20.31       35.67     15.59 o 
  -6   9   0      350.78      310.56     35.67 o 
  -5   9   0       60.74       71.05     21.66 o 
  -4   9   0      346.32      282.12     25.43 o 
  -3   9   0      407.91      357.09     26.90 o 
  -2   9   0      934.76      867.08     40.80 o 
  -1   9   0     8823.17     8954.94    288.60 o 
   0   9   0      963.60     1035.51     31.45 o 
   1   9   0      138.96       99.58     12.51 o 
   2   9   0      334.44      311.98     33.20 o 
   3   9   0      882.48      928.46     63.85 o 
   4   9   0      137.73      137.29     24.96 o 
   5   9   0       28.71       24.36     18.14 o 
   6   9   0        8.33      515.53     52.08 o 
   7   9   0       17.30       22.48     16.71 o 
   8   9   0       70.83       62.13     19.04 o 
  -9  10   0       50.22       37.10     15.74 o 
  -8  10   0      157.60      138.64     25.63 o 
  -7  10   0      406.43      405.21     43.92 o 
  -6  10   0      410.55      408.96     41.89 o 
  -5  10   0      148.40      151.46     27.43 o 
  -4  10   0      595.72      554.48     40.58 o 
  -3  10   0       62.46       63.99     26.04 o 
  -2  10   0     6587.40     6160.72    415.74 o 
  -1  10   0      250.34      271.65     18.74 o 
   0  10   0       53.15       49.77      9.79 o 
   1  10   0       77.98       83.33     12.54 o 
   2  10   0       75.74       97.42     23.68 o 
   3  10   0       12.09       22.18     17.39 o 
   4  10   0      247.86      210.81     31.33 o 
   5  10   0       34.17       38.30     18.66 o 
   6  10   0      371.29      377.56     44.97 o 
   7  10   0      386.35      342.79     44.07 o 
   8  10   0      347.57      379.51     47.06 o 
  -9  11   0       49.32       61.08     19.86 o 
  -8  11   0       10.30       33.05     13.71 o 
  -7  11   0      549.99      518.22     49.84 o 
  -6  11   0      173.11      142.84     27.05 o 
  -5  11   0      196.31      187.73     31.40 o 
  -4  11   0       74.42       91.04     18.31 o 
  -3  11   0      831.90      772.24     42.38 o 
  -2  11   0       11.30       27.97     15.33 o 
  -1  11   0       95.41      109.00     15.57 o 
   0  11   0       35.35       32.59      8.80 o 
   1  11   0      287.16      307.34     22.63 o 
   2  11   0       47.28       87.98     21.51 o 
   3  11   0      307.34      325.85     38.89 o 
   4  11   0      248.35      328.47     41.14 o 
   5  11   0     1726.91     2110.07    120.28 o 
   6  11   0       74.04       75.24     21.28 o 
   7  11   0      425.08      473.33     54.41 o 
   8  11   0      203.54      199.80     33.05 o 
  -9  12   0       17.96       30.35     14.69 o 
  -8  12   0       70.41       64.97     18.59 o 
  -7  12   0       85.97       73.44     21.13 o 
  -6  12   0       99.54       92.63     27.28 o 
  -5  12   0      147.48      133.70     28.63 o 
  -4  12   0      215.32      209.97     25.12 o 
  -3  12   0       25.55       29.92     14.88 o 
  -2  12   0       51.02       31.65     13.05 o 
  -1  12   0        2.47        5.22     10.76 o 
   0  12   0     1844.76     1908.36     70.20 o 
   1  12   0       29.19        0.82     13.26 o 
   2  12   0      210.16      236.82     35.45 o 
   3  12   0      140.91      145.16     29.23 o 
   4  12   0     1874.28     1841.48    107.99 o 
   5  12   0      189.10      199.57     32.23 o 
   6  12   0      348.73      439.76     50.06 o 
   7  12   0       91.48      115.19     24.43 o 
  -8  13   0        9.24       25.33     14.91 o 
  -7  13   0        0.42       -8.77     17.76 o 
  -6  13   0       23.20       13.49     20.91 o 
  -5  13   0      291.10      313.30     31.19 o 
  -4  13   0        0.40       -2.71     13.88 o 
  -3  13   0      984.22      951.53     50.63 o 
  -2  13   0      171.52      161.37     23.68 o 
   0  13   0      276.25      276.24     37.40 o 
   1  13   0      228.27      222.50     35.45 o 
   2  13   0       34.72       18.96     20.68 o 
   3  13   0     1676.11     1596.49    100.87 o 
   4  13   0       59.25       34.32     17.24 o 
   5  13   0       23.14       18.51     18.36 o 
   6  13   0       56.94       54.71     24.21 o 
   7  13   0       11.89        3.30     15.81 o 
  -8  14   0        1.22       20.46     22.78 o 
  -7  14   0       14.32       -9.59     22.18 o 
  -6  14   0      323.92      245.06     38.60 o 
  -5  14   0       30.37       29.36     15.93 o 
  -4  14   0      476.39      565.24     40.55 o 
  -3  14   0      624.30      637.11     41.44 o 
  -2  14   0     1607.39     1595.51    126.09 o 
  -1  14   0      286.55      315.13     44.29 o 
   0  14   0      425.34      430.84     47.96 o 
   1  14   0      103.77      125.45     29.45 o 
   2  14   0      199.16      188.70     33.57 o 
   3  14   0        0.01       19.86     14.99 o 
   4  14   0       42.69       19.86     16.34 o 
   5  14   0        0.23       32.37     20.98 o 
   6  14   0      227.80      197.32     31.25 o 
  -8  15   0        1.78        5.77     25.71 o 
  -7  15   0      297.59      320.38     46.99 o 
  -6  15   0      119.16      108.97     27.43 o 
  -5  15   0      617.86      683.40     47.53 o 
  -4  15   0       54.29       65.67     18.01 o 
  -3  15   0      200.83      202.00     24.65 o 
  -2  15   0      197.10      178.43     22.80 o 
  -1  15   0       86.12      141.72     32.97 o 
   0  15   0      166.92      158.58     34.77 o 
   1  15   0        6.43        8.54     19.48 o 
   2  15   0       21.05       51.11     22.03 o 
   3  15   0      383.81      333.19     44.14 o 
   4  15   0        3.21       36.27     20.68 o 
   5  15   0      214.60      221.15     34.70 o 
  -7  16   0       46.68       38.97     28.18 o 
  -6  16   0      133.85      108.22     32.00 o 
  -5  16   0       23.27       34.07     23.34 o 
  -4  16   0      116.76      127.85     22.84 o 
  -3  16   0      211.82      211.57     25.68 o 
  -2  16   0       22.27       49.01     16.58 o 
  -1  16   0       28.45       56.73     25.33 o 
   0  16   0      107.48      115.71     29.30 o 
   1  16   0      135.68       93.30     24.73 o 
   2  16   0      408.76      394.12     47.96 o 
   3  16   0       37.82       34.17     19.86 o 
   4  16   0      237.33      193.50     33.87 o 
   5  16   0       26.01       17.09     18.66 o 
  -6  17   0        1.42       19.86     30.50 o 
  -5  17   0       77.50       95.47     21.55 o 
  -4  17   0       54.46       68.63     35.34 o 
  -3  17   0       16.67       40.51     26.98 o 
  -2  17   0       34.11       53.81     27.43 o 
  -1  17   0      610.08      669.23     67.90 o 
   0  17   0      123.92       86.48     27.50 o 
   1  17   0      622.91      721.77     68.27 o 
   2  17   0        0.67       21.58     19.48 o 
   3  17   0      172.72      113.39     27.35 o 
   4  17   0        3.41        0.97     17.99 o 
  -5  18   0        1.20       32.06     20.05 o 
  -4  18   0      123.66      177.06     25.59 o 
  -3  18   0      197.94      221.15     44.59 o 
  -2  18   0      460.17      527.59     62.58 o 
  -1  18   0       12.95        6.00     17.84 o 
   0  18   0      398.19      411.88     53.58 o 
   1  18   0        0.00        6.07     18.51 o 
   2  18   0       80.02       95.48     24.88 o 
   3  18   0        6.20        6.45     14.99 o 
  -4  19   0      103.43      103.05     34.25 o 
  -3  19   0      415.31      429.87     59.20 o 
  -2  19   0       12.64       52.98     28.93 o 
  -1  19   0       37.36       20.01     18.51 o 
   0  19   0        3.74       24.36     22.48 o 
   1  19   0       22.11       51.41     22.11 o 
  -1 -19   1       99.73      138.42     32.75 o 
   0 -19   1        1.08       26.83     25.71 o 
   1 -19   1      456.38      453.62     58.01 o 
   2 -19   1       44.66       78.91     30.58 o 
   3 -19   1      144.62      182.03     45.64 o 
   4 -19   1       12.19       18.30     27.11 o 
  -2 -18   1      116.69      129.72     29.90 o 
  -1 -18   1        0.14        9.89     17.91 o 
   0 -18   1      388.63      368.27     50.59 o 
   1 -18   1        0.69       56.28     25.56 o 
   2 -18   1       16.04       42.79     28.55 o 
   3 -18   1       30.75       57.11     35.82 o 
   4 -18   1       60.57       59.23     23.19 o 
   5 -18   1        7.83      -10.80     22.97 o 
  -4 -17   1        3.06       44.97     20.83 o 
  -3 -17   1       28.81       68.72     21.06 o 
  -2 -17   1       14.48       16.94     17.46 o 
  -1 -17   1        3.74       25.71     19.63 o 
   0 -17   1       37.43       77.79     26.60 o 
   1 -17   1      165.52      143.66     32.00 o 
   2 -17   1      154.61      168.02     35.97 o 
   3 -17   1      128.45      161.51     24.92 o 
   4 -17   1       41.98       39.81     19.45 o 
   5 -17   1      245.46      276.08     35.87 o 
   6 -17   1       36.07       19.34     29.45 o 
  -5 -16   1        0.01        9.14     14.01 o 
  -4 -16   1       10.86       18.89     15.36 o 
  -3 -16   1        0.44      -10.72     15.74 o 
  -2 -16   1      111.52      112.94     28.25 o 
  -1 -16   1       43.38       61.08     22.48 o 
   0 -16   1      952.18      986.24     81.16 o 
   1 -16   1      113.58      117.51     32.08 o 
   2 -16   1      281.28      256.21     27.42 o 
   3 -16   1       23.73       33.72     18.18 o 
   4 -16   1      575.80      638.52     46.79 o 
   5 -16   1      360.76      331.51     36.83 o 
   6 -16   1      187.32      210.29     39.12 o 
   7 -16   1       21.28       56.36     36.20 o 
  -5 -15   1        0.87       -6.59     17.99 o 
  -4 -15   1       25.28       23.38     17.54 o 
  -3 -15   1      588.41      584.62     59.20 o 
  -2 -15   1        4.02       11.39     16.56 o 
  -1 -15   1     1256.64     1020.19     79.66 o 
   0 -15   1        2.24        4.12     20.91 o 
   1 -15   1      107.56      136.92     30.58 o 
   2 -15   1        2.11        2.77     13.55 o 
   3 -15   1      602.61      661.61     44.20 o 
   4 -15   1       41.60       49.07     17.18 o 
   5 -15   1       48.62       61.06     21.26 o 
   6 -15   1       16.50       26.98     21.21 o 
   7 -15   1        4.93       12.67     21.81 o 
   8 -15   1        9.76       -0.07     32.52 o 
  -6 -14   1       56.44      107.24     25.56 o 
  -5 -14   1       85.95       77.19     23.76 o 
  -4 -14   1      888.43      848.72     71.49 o 
  -3 -14   1        1.95       -4.50     17.61 o 
  -2 -14   1     1401.84     1429.97     94.28 o 
  -1 -14   1       13.45       16.04     17.24 o 
   0 -14   1      162.71      226.70     36.42 o 
   1 -14   1       11.21       15.62     12.68 o 
   2 -14   1       73.65       92.31     20.65 o 
   3 -14   1        0.04      -15.46     15.06 o 
   4 -14   1        0.07      -23.31     17.87 o 
   5 -14   1        3.93       -1.77     17.94 o 
   6 -14   1      142.46      150.86     33.42 o 
   7 -14   1       12.72       26.75     23.23 o 
   8 -14   1       16.20       25.33     18.44 o 
  -7 -13   1       55.93      105.07     24.51 o 
  -6 -13   1        6.92       11.99     17.16 o 
  -5 -13   1      960.52      967.88     75.84 o 
  -4 -13   1        2.19        0.97     16.94 o 
  -3 -13   1      566.02      528.04     52.53 o 
  -2 -13   1      235.71      229.32     34.70 o 
  -1 -13   1      230.77      213.51     34.17 o 
   0 -13   1     1270.23     1220.66     82.36 o 
   1 -13   1      273.92      277.26     39.64 o 
   2 -13   1        0.25        5.18     12.42 o 
   3 -13   1      313.43      342.98     29.12 o 
   4 -13   1        4.77       -3.73     15.03 o 
   5 -13   1      386.79      393.63     35.46 o 
   6 -13   1      272.57      253.00     37.77 o 
   7 -13   1      267.13      270.02     40.24 o 
   8 -13   1       91.27      138.87     25.78 o 
  -7 -12   1       38.11       35.30     17.09 o 
  -6 -12   1      310.50      226.62     35.45 o 
  -5 -12   1        0.48        8.24     17.61 o 
  -4 -12   1       69.51       95.70     24.96 o 
  -3 -12   1      133.40      135.57     27.05 o 
  -2 -12   1       82.77       57.86     23.16 o 
  -1 -12   1       96.32      104.77     25.11 o 
   0 -12   1     1120.25     1199.00    112.90 o 
   1 -12   1      165.97      140.63     21.51 o 
   2 -12   1     1916.07     1931.35     74.83 o 
   3 -12   1      459.69      439.35     31.96 o 
   4 -12   1      228.07      225.80     27.84 o 
   5 -12   1       65.97       65.80     23.68 o 
   6 -12   1      614.04      553.97     52.38 o 
   7 -12   1      126.47      131.37     25.41 o 
   8 -12   1       23.38       32.82     15.89 o 
   9 -12   1        0.24       30.88     13.71 o 
  -8 -11   1       52.16       48.49     20.46 o 
  -7 -11   1       46.15       53.21     18.59 o 
  -6 -11   1       67.04       74.04     23.23 o 
  -5 -11   1      136.07      123.65     27.05 o 
  -4 -11   1        1.42       -0.60     14.69 o 
  -3 -11   1        4.03      -12.14     12.22 o 
  -2 -11   1        4.45       -2.02     14.54 o 
  -1 -11   1     2256.44     2409.54    122.76 o 
   0 -11   1       27.87       36.57     17.01 o 
   1 -11   1     4146.60     4116.14    129.82 o 
   2 -11   1       51.88       59.03     15.84 o 
   3 -11   1     1885.89     1719.80     70.78 o 
   4 -11   1      480.71      499.19     40.39 o 
   5 -11   1       25.75        6.52     15.96 o 
   6 -11   1        1.02       -7.04     16.94 o 
   7 -11   1        1.22        8.09     14.31 o 
   8 -11   1        9.09       23.91     14.39 o 
   9 -11   1       37.40       67.75     17.84 o 
  -8 -10   1       13.21       74.64     25.41 o 
  -7 -10   1      251.83      215.38     34.25 o 
  -6 -10   1      461.73      484.05     51.04 o 
  -5 -10   1       37.61       47.51     18.14 o 
  -4 -10   1      524.44      558.54     50.14 o 
  -3 -10   1        2.61        5.32     16.86 o 
  -2 -10   1     1146.56     1089.13     70.37 o 
  -1 -10   1      316.45      309.29     22.86 o 
   0 -10   1     1193.14     1075.87     34.25 o 
   1 -10   1        1.21        5.47     13.04 o 
   2 -10   1      522.34      475.39     30.69 o 
   3 -10   1        1.42      -14.66     12.78 o 
   4 -10   1      132.18      115.97     40.21 o 
   5 -10   1       21.66       15.44     14.69 o 
   6 -10   1       16.39       48.34     19.41 o 
   8 -10   1      215.60      232.84     32.97 o 
   9 -10   1      104.06      100.20     21.13 o 
  -8  -9   1      228.09      252.33     37.17 o 
  -7  -9   1      689.16      706.70     63.40 o 
  -6  -9   1      124.54       96.75     24.58 o 
  -5  -9   1      523.91      535.16     50.59 o 
  -4  -9   1        0.58       14.61     13.56 o 
  -3  -9   1      288.95      266.57     34.55 o 
  -2  -9   1      702.98      692.31     50.96 o 
  -1  -9   1     1305.93     1273.87     51.04 o 
   0  -9   1     1256.29     1264.65     38.75 o 
   1  -9   1        3.21       16.71      8.54 o 
   2  -9   1        9.00       10.98     10.97 o 
   3  -9   1      652.87      699.30     52.38 o 
   4  -9   1      347.87      307.30     49.54 o 
   5  -9   1      169.57      165.85     25.93 o 
   6  -9   1       38.76       24.36     16.56 o 
   7  -9   1      887.36      944.27     68.35 o 
   8  -9   1      130.75      116.53     25.41 o 
   9  -9   1      219.06      263.20     34.92 o 
  10  -9   1      160.82      151.98     25.93 o 
  -9  -8   1       81.68      110.91     23.01 o 
  -8  -8   1      444.18      513.58     54.86 o 
  -7  -8   1      228.24      252.11     35.75 o 
  -6  -8   1      313.30      319.03     38.37 o 
  -5  -8   1        3.71       -7.19     10.27 o 
  -4  -8   1      184.33      174.91     26.38 o 
  -3  -8   1      134.87      122.98     21.73 o 
  -2  -8   1        2.50        5.40      9.59 o 
  -1  -8   1        9.67        6.45      9.97 o 
   0  -8   1     3127.35     3161.73     75.32 o 
   1  -8   1      455.09      462.47     18.51 o 
   2  -8   1     7604.05     8035.36    234.79 o 
   3  -8   1        4.17        9.20     11.66 o 
   4  -8   1      907.28      849.32     56.21 o 
   5  -8   1     1399.52     1312.09     76.82 o 
   6  -8   1      110.36       87.83     20.91 o 
   7  -8   1       22.17       25.26     16.26 o 
   8  -8   1      460.91      443.13     45.12 o 
   9  -8   1       63.82       55.83     18.36 o 
  -9  -7   1      347.45      368.34     45.71 o 
  -8  -7   1       41.81       26.23     13.49 o 
  -7  -7   1       76.60       91.88     22.63 o 
  -6  -7   1      212.11      210.51     31.40 o 
  -5  -7   1        7.66       14.69     11.92 o 
  -4  -7   1      161.88      160.60     23.31 o 
  -3  -7   1      922.66      964.73     61.23 o 
  -2  -7   1       53.57       51.86     10.87 o 
  -1  -7   1     3573.28     3730.32    112.11 o 
   0  -7   1       46.22       42.87     11.24 o 
   1  -7   1     1053.20     1011.79     29.75 o 
   2  -7   1      833.96      914.67     42.79 o 
   3  -7   1     4317.35     4614.40    159.63 o 
   4  -7   1      223.60      222.58     25.26 o 
   5  -7   1      773.66      780.52     53.13 o 
   6  -7   1       33.74       43.02     16.19 o 
   7  -7   1       55.77       82.14     20.08 o 
   8  -7   1       70.20       77.86     20.01 o 
   9  -7   1       43.88       34.17     16.86 o 
  10  -7   1        2.79      102.15     21.88 o 
  -9  -6   1        5.24       38.15     15.81 o 
  -8  -6   1       44.07       74.42     20.91 o 
  -7  -6   1       59.41       80.86     20.68 o 
  -6  -6   1      640.80      547.15     48.79 o 
  -5  -6   1       18.60       49.54     16.71 o 
  -4  -6   1     1558.88     1435.89     79.66 o 
  -3  -6   1       46.48       50.81      8.17 o 
  -2  -6   1    16644.27    18103.01    483.75 o 
  -1  -6   1       41.62       38.60     10.42 o 
   0  -6   1      176.83      120.13     13.34 o 
   1  -6   1      375.35      372.24     14.24 o 
   2  -6   1      639.02      580.80     31.63 o 
   3  -6   1      109.13       84.78     20.01 o 
   4  -6   1      258.69      255.10     26.08 o 
   5  -6   1      198.52      170.79     25.56 o 
   6  -6   1       26.64       18.66     13.71 o 
   7  -6   1      443.53      364.59     37.40 o 
   8  -6   1      180.52      195.82     29.98 o 
   9  -6   1       48.03       39.72     16.04 o 
  10  -6   1       42.84       60.18     20.76 o 
  -9  -5   1        3.41       27.43     14.76 o 
  -8  -5   1       43.37       42.04     18.14 o 
  -7  -5   1      614.43      578.70     52.01 o 
  -6  -5   1       97.83      103.79     20.98 o 
  -5  -5   1     3124.24     2967.71    138.19 o 
  -4  -5   1       12.33        4.65      6.45 o 
  -3  -5   1     1262.19     1085.91     37.85 o 
  -2  -5   1     4803.80     5384.44    150.71 o 
  -1  -5   1     4904.07     4995.94    140.97 o 
   0  -5   1     6993.98     7677.89    211.71 o 
   1  -5   1     2977.70     2971.23     67.75 o 
   2  -5   1       29.33       24.21      9.89 o 
   3  -5   1      134.46      114.51     18.14 o 
   4  -5   1      223.60      287.93     27.88 o 
   5  -5   1      394.20      299.47     31.10 o 
   6  -5   1      177.31      183.31     24.06 o 
   7  -5   1      780.32      771.60     56.66 o 
   8  -5   1      221.76      204.89     29.23 o 
   9  -5   1      342.78      352.98     39.49 o 
 -10  -4   1       87.06      113.76     24.58 o 
  -9  -4   1      262.67      244.76     35.90 o 
  -8  -4   1      188.26      215.01     32.60 o 
  -7  -4   1       26.06        8.32     15.81 o 
  -6  -4   1      884.74      950.34     64.45 o 
  -5  -4   1      406.68      424.70     37.40 o 
  -4  -4   1     1180.95     1112.36     40.54 o 
  -3  -4   1     2918.22     3096.46     90.83 o 
  -2  -4   1      262.92      324.05     15.36 o 
  -1  -4   1    12958.58    14624.04    388.72 o 
   0  -4   1      450.68      442.08     20.83 o 
   1  -4   1      174.05      175.66     13.79 o 
   2  -4   1      855.73      734.21     33.50 o 
   3  -4   1     1366.19     1443.76     70.90 o 
   4  -4   1     8195.27     7905.26    322.10 o 
   5  -4   1     1281.74     1264.57     70.22 o 
   6  -4   1     1020.23      872.85     56.96 o 
   7  -4   1       44.62       55.08     16.19 o 
   8  -4   1      635.47      644.80     52.23 o 
   9  -4   1      433.37      415.25     45.79 o 
 -10  -3   1       81.66       76.97     21.88 o 
  -9  -3   1       47.28       45.71     18.81 o 
  -8  -3   1        0.96       18.74     15.81 o 
  -7  -3   1      536.24      594.59     52.01 o 
  -6  -3   1       13.13       16.41     11.54 o 
  -5  -3   1      141.67      146.89     14.01 o 
  -4  -3   1      146.13      147.11     12.29 o 
  -3  -3   1        5.90       17.09      6.00 o 
  -2  -3   1    11345.84    12664.38    337.16 o 
  -1  -3   1    72078.70    74667.63   1946.10 o 
   0  -3   1     4003.68     4325.73    120.13 o 
   1  -3   1     1190.44     1145.86     40.02 o 
   2  -3   1     4357.67     4217.51    180.69 o 
   3  -3   1    20594.07    21684.79    842.12 o 
   4  -3   1      346.67      323.60     27.58 o 
   5  -3   1      514.17      488.77     37.17 o 
   6  -3   1       45.27       50.06     16.56 o 
   7  -3   1        8.09       10.79     11.47 o 
   8  -3   1       62.46       68.35     18.21 o 
  10  -3   1        0.81       28.78     15.89 o 
 -10  -2   1      114.66      120.28     23.76 o 
  -9  -2   1        8.22        1.72     11.62 o 
  -8  -2   1       46.66       67.07     19.19 o 
  -7  -2   1        0.09       -8.47     13.49 o 
  -6  -2   1      409.53      449.13     26.38 o 
  -5  -2   1       85.76       93.83     11.99 o 
  -4  -2   1      474.74      488.70     23.08 o 
  -3  -2   1      234.17      244.01     14.24 o 
  -2  -2   1     1475.40     1784.30     53.66 o 
  -1  -2   1     2055.63     2202.25     90.60 o 
   0  -2   1    26588.98    26719.84    700.48 o 
   1  -2   1      529.71      552.77     22.18 o 
   2  -2   1    24073.89    22242.13    865.58 o 
   3  -2   1     1326.78     1377.96     65.57 o 
   4  -2   1     4932.46     5065.18    210.59 o 
   5  -2   1        5.80       -0.37     10.42 o 
   6  -2   1      271.12      269.04     28.63 o 
   7  -2   1       45.30       36.95     14.31 o 
   8  -2   1      118.18      220.33     30.95 o 
   9  -2   1      609.33      625.54     59.43 o 
  10  -2   1      336.54      343.68     44.74 o 
 -10  -1   1        4.01      -15.40     10.27 o 
  -9  -1   1       45.54       91.88     22.56 o 
  -8  -1   1      350.09      352.00     42.04 o 
  -7  -1   1      397.15      439.46     43.54 o 
  -6  -1   1       12.06       10.87     10.04 o 
  -5  -1   1    10926.20    11214.71    308.54 o 
  -4  -1   1       16.42       22.03      7.57 o 
  -3  -1   1     1724.00     1472.09     47.74 o 
  -2  -1   1     2744.86     3147.27     88.81 o 
  -1  -1   1     9674.35    10984.86    289.95 o 
   0  -1   1       85.42       91.05      7.04 o 
   1  -1   1    11951.13    13366.52    520.02 o 
   2  -1   1     1575.12     1560.97     73.14 o 
   3  -1   1      112.19      124.85     14.24 o 
   4  -1   1      514.66      589.64     36.42 o 
   5  -1   1       18.90       63.10     14.24 o 
   6  -1   1      438.34      425.75     35.30 o 
   7  -1   1      597.68      656.04     35.45 o 
   8  -1   1     1223.49     1138.44     78.69 o 
   9  -1   1     1240.61     1096.48     82.59 o 
  10  -1   1      302.90      297.97     40.47 o 
 -10   0   1       43.27       74.19     18.36 o 
  -9   0   1       28.79       44.82     17.39 o 
  -8   0   1      240.95      225.73     34.85 o 
  -7   0   1       57.00       56.43     13.56 o 
  -6   0   1     2046.15     1996.61     71.12 o 
  -5   0   1      317.39      381.53     30.50 o 
  -4   0   1     5769.59     5908.36    240.19 o 
  -3   0   1      656.24      617.90     34.10 o 
  -2   0   1     3333.45     3427.70    138.79 o 
  -1   0   1       79.55       67.75      7.12 o 
   0   0   1       78.78        6.11      3.26 o 
   1   0   1        6.00        1.42      4.05 o 
   3   0   1       33.03       36.87      9.29 o 
   4   0   1      974.05      833.51     44.67 o 
   5   0   1      476.10      464.27     32.90 o 
   6   0   1     2905.15     2765.59     90.75 o 
   7   0   1      862.32      928.23     43.99 o 
   8   0   1     1115.44     1150.14     80.26 o 
   9   0   1      386.99      363.69     46.01 o 
  10   0   1      310.11      355.53     44.74 o 
 -10   1   1       39.23       24.51     13.04 o 
  -9   1   1      510.36      604.03     57.93 o 
  -8   1   1     1197.88     1237.97     56.81 o 
  -7   1   1     1057.23     1109.59     69.02 o 
  -6   1   1        2.58       11.69     16.34 o 
  -5   1   1       49.52       10.27     13.56 o 
  -4   1   1      711.66      652.15     38.89 o 
  -3   1   1     4476.79     4486.56    183.16 o 
  -2   1   1        0.48       -7.76      5.17 o 
  -1   1   1     2269.05     2370.49     96.98 o 
   1   1   1     9515.40    10610.50    309.10 o 
   2   1   1     6346.92     7128.79    191.25 o 
   3   1   1     3801.32     3959.64    111.96 o 
   4   1   1     1360.16     1347.23     46.39 o 
   5   1   1     4272.34     4263.45    126.43 o 
   6   1   1      484.01      503.39     27.80 o 
   7   1   1      683.11      622.84     52.38 o 
   8   1   1      199.52      222.05     33.27 o 
   9   1   1      416.79      373.89     45.49 o 
  10   1   1        0.08      -17.69     12.74 o 
 -10   2   1      295.58      314.16     43.77 o 
  -9   2   1      220.07      193.35     32.45 o 
  -8   2   1       33.04       42.57     18.96 o 
  -7   2   1      355.96      365.87     36.20 o 
  -6   2   1       97.47      135.20     25.18 o 
  -5   2   1      208.10      184.96     21.96 o 
  -4   2   1      764.86      836.73     48.04 o 
  -3   2   1       46.13       31.48     10.94 o 
  -2   2   1    36668.12    37465.41   1439.04 o 
  -1   2   1       59.55       67.67     14.99 o 
   0   2   1    32735.83    23672.55    910.02 o 
   1   2   1     2185.01     2271.57     90.75 o 
   2   2   1     1296.53     1235.64     37.62 o 
   3   2   1      208.04      203.77     11.39 o 
   4   2   1     2601.70     2712.68     82.29 o 
   5   2   1      178.38      231.20     16.79 o 
   6   2   1      420.09      399.97     38.22 o 
   7   2   1        0.99       -9.59     13.11 o 
   8   2   1       21.05       22.26     16.56 o 
   9   2   1      246.73      231.72     35.60 o 
  10   2   1       24.17       30.95     14.09 o 
 -10   3   1        2.16      -17.16     12.89 o 
  -9   3   1        2.60      -18.36     17.61 o 
  -8   3   1       99.90      104.92     24.43 o 
  -7   3   1      264.59      277.14     32.52 o 
  -6   3   1        0.71      -11.62     11.92 o 
  -5   3   1     1762.41     1612.45     83.56 o 
  -4   3   1      605.73      598.41     40.02 o 
  -3   3   1    24797.63    25904.47   1003.47 o 
  -2   3   1      987.94      955.81     47.74 o 
  -1   3   1    11950.95    12384.00    256.75 o 
   1   3   1    58298.14    61918.80   1844.96 o 
   2   3   1     5800.61     6777.61    255.40 o 
   3   3   1     1276.98     1109.14     36.42 o 
   4   3   1      291.15      295.95     15.89 o 
   5   3   1      941.34      901.70     35.60 o 
   6   3   1      474.55      568.44     46.31 o 
   7   3   1      628.03      669.91     55.01 o 
   8   3   1        7.95       35.82     17.01 o 
   9   3   1       10.39       31.63     17.84 o 
  10   3   1      281.42      263.72     36.72 o 
  -9   4   1       65.50       92.25     23.76 o 
  -8   4   1      911.96     1073.32     73.97 o 
  -7   4   1      126.52      189.15     29.08 o 
  -6   4   1     1655.49     1630.14     88.88 o 
  -5   4   1      843.01      855.01     55.01 o 
  -4   4   1     8695.38     9007.44    365.12 o 
  -3   4   1       94.79      109.12     17.09 o 
  -2   4   1     2132.36     2038.85     66.00 o 
  -1   4   1        5.70        3.04      5.56 o 
   0   4   1      553.69      581.16     29.08 o 
   1   4   1    42321.05    44794.23   1173.59 o 
   2   4   1        9.97        6.59      9.97 o 
   3   4   1      200.15      181.28     20.68 o 
   4   4   1     4241.86     4259.03    121.56 o 
   5   4   1     1520.54     1486.10     80.49 o 
   6   4   1     2064.73     2005.60    105.59 o 
   7   4   1      441.40      451.00     44.74 o 
   8   4   1      599.36      656.57     58.30 o 
   9   4   1      320.62      329.07     42.34 o 
  10   4   1      149.36      235.24     34.40 o 
 -10   5   1        6.08       12.07     17.09 o 
  -9   5   1      858.45      970.87     73.44 o 
  -8   5   1      338.62      421.55     45.04 o 
  -7   5   1      397.08      370.96     38.30 o 
  -6   5   1     1836.04     1875.05    100.42 o 
  -5   5   1     1824.22     1859.16     96.83 o 
  -4   5   1      231.25      220.93     24.81 o 
  -3   5   1     1729.51     1833.91     88.51 o 
  -2   5   1      480.83      489.42     32.45 o 
  -1   5   1      120.76      104.79      8.21 o 
   0   5   1     2673.75     2791.84     63.72 o 
   1   5   1     1016.13      951.51     32.21 o 
   2   5   1     3472.59     3669.31    152.06 o 
   3   5   1     4449.98     4568.54    186.98 o 
   4   5   1       19.54       21.06     14.39 o 
   5   5   1     1636.50     1689.04     90.08 o 
   6   5   1      370.75      395.17     39.57 o 
   7   5   1      255.46      247.83     33.72 o 
   8   5   1      112.35      113.01     25.71 o 
   9   5   1       11.77        6.37     12.67 o 
 -10   6   1      131.11      178.44     26.83 o 
  -9   6   1      128.58      137.52     27.20 o 
  -8   6   1      306.95      323.90     39.19 o 
  -7   6   1     1792.36     1671.58     96.98 o 
  -6   6   1        7.63        8.17     10.42 o 
  -5   6   1      234.28      165.40     23.61 o 
  -4   6   1       90.30       84.53     16.94 o 
  -3   6   1      570.20      620.89     32.28 o 
  -2   6   1     6283.14     6466.52    185.00 o 
  -1   6   1      596.46      646.31     21.51 o 
   0   6   1     4731.87     4821.36    106.00 o 
   1   6   1     4823.01     5323.46    148.64 o 
   2   6   1    20430.10    21002.59    769.58 o 
   3   6   1     1035.71      951.01     57.56 o 
   4   6   1     1265.92     1084.71     65.87 o 
   5   6   1      151.88      156.55     23.61 o 
   6   6   1       97.64      104.39     22.33 o 
   7   6   1       11.84       20.31     15.96 o 
   8   6   1      143.85      168.62     29.00 o 
   9   6   1       25.24       46.69     19.78 o 
 -10   7   1        0.21       58.68     18.59 o 
  -9   7   1       12.70       -2.62     15.51 o 
  -8   7   1       13.26       18.44     16.04 o 
  -7   7   1     1563.66     1502.44     91.80 o 
  -6   7   1      817.67      838.23     60.18 o 
  -4   7   1      607.69      697.11     48.56 o 
  -3   7   1     4449.19     4458.85    138.42 o 
  -2   7   1      264.07      266.63     20.24 o 
  -1   7   1     4760.94     4753.88    107.03 o 
   0   7   1       62.23       69.12     10.60 o 
   1   7   1     2670.46     2749.10     82.99 o 
   2   7   1     1071.54     1071.72     55.94 o 
   3   7   1      733.16      756.09     52.16 o 
   4   7   1      633.62      601.11     46.76 o 
   5   7   1        1.38       -4.27     14.01 o 
   6   7   1       41.39       68.80     19.04 o 
   7   7   1      283.48      266.34     36.20 o 
   8   7   1       76.88       74.72     21.58 o 
   9   7   1      155.89      124.78     24.88 o 
 -10   8   1        1.00        5.55     14.84 o 
  -9   8   1        4.25        2.85     15.89 o 
  -8   8   1      710.37      668.03     57.93 o 
  -7   8   1       18.78       67.52     20.91 o 
  -6   8   1     1728.47     1676.30     96.98 o 
  -5   8   1      126.42      112.26     20.23 o 
  -4   8   1     3205.05     2685.32    129.95 o 
  -3   8   1      209.79      228.88     22.04 o 
  -2   8   1     3613.74     3584.96    116.72 o 
  -1   8   1      557.99      581.88     22.03 o 
   0   8   1      203.56      248.76     13.58 o 
   1   8   1      156.32      152.18     22.30 o 
   2   8   1      253.69      243.20     13.85 o 
   3   8   1      370.16      403.19     37.47 o 
   4   8   1      206.36      223.40     29.30 o 
   5   8   1       15.49        2.40     15.21 o 
   6   8   1      847.70      850.52     65.42 o 
   7   8   1      800.94      614.23     57.33 o 
   8   8   1      518.26      454.22     50.96 o 
   9   8   1       67.67       78.54     20.83 o 
 -10   9   1       61.88       55.01     18.89 o 
  -9   9   1      183.09      143.21     27.05 o 
  -8   9   1      157.19      187.95     30.05 o 
  -7   9   1     1221.74     1132.67     78.39 o 
  -6   9   1        1.45       -7.19     11.09 o 
  -5   9   1       78.98       72.39     21.73 o 
  -4   9   1      656.65      629.52     37.52 o 
  -3   9   1      565.29      515.05     32.04 o 
  -2   9   1       86.37      118.85     11.50 o 
  -1   9   1      281.51      316.89     16.90 o 
   0   9   1      358.23      341.66     19.45 o 
   1   9   1       56.95       43.64      8.61 o 
   2   9   1      163.26      168.39     27.95 o 
   3   9   1     1308.60     1251.83     76.14 o 
   4   9   1       20.17       47.06     18.89 o 
   5   9   1      478.47      444.18     45.71 o 
   6   9   1      597.83      615.50     56.81 o 
   8   9   1      406.95      363.54     44.97 o 
  -9  10   1       39.95       24.88     14.61 o 
  -8  10   1      215.22      181.81     29.83 o 
  -7  10   1        1.69      -10.42     14.09 o 
  -6  10   1      205.96      202.64     30.88 o 
  -5  10   1       26.39       31.18     19.19 o 
  -4  10   1       50.85       70.80     15.71 o 
  -3  10   1      253.61      269.34     34.32 o 
  -2  10   1     1551.65     1499.36     67.04 o 
  -1  10   1      155.83      175.13     21.10 o 
   0  10   1     3249.57     3312.60     80.77 o 
   1  10   1        1.91        7.83     12.93 o 
   2  10   1     1369.80     1312.76     79.14 o 
   3  10   1       55.02      111.74     24.21 o 
   4  10   1       40.67       79.66     22.11 o 
   5  10   1      285.61      281.86     37.62 o 
   6  10   1      846.33      756.47     64.97 o 
   7  10   1       82.56       83.56     24.21 o 
   8  10   1       31.37       55.46     19.93 o 
  -9  11   1        3.59       23.01     12.44 o 
  -8  11   1        0.42       22.03     13.19 o 
  -7  11   1        9.68       35.15     15.89 o 
  -6  11   1       25.88       40.54     19.26 o 
  -5  11   1       98.20       90.46     22.48 o 
  -4  11   1       92.03       93.39     17.97 o 
  -3  11   1     2128.66     1975.17    136.92 o 
  -2  11   1        3.53        5.62     12.31 o 
  -1  11   1     6328.49     5892.44    344.17 o 
   0  11   1        2.93        6.67      9.21 o 
   1  11   1      373.31      396.29     25.63 o 
   2  11   1       93.34       81.46     22.86 o 
   3  11   1      222.91      218.83     31.25 o 
   4  11   1      205.00      222.50     35.37 o 
   5  11   1       54.44       54.33     25.26 o 
   6  11   1       51.47       67.52     20.61 o 
   7  11   1        0.43       24.51     15.44 o 
   8  11   1       21.74       66.17     18.89 o 
  -9  12   1        8.25       14.09     13.71 o 
  -8  12   1       98.63       48.19     16.26 o 
  -7  12   1       28.10       19.86     21.51 o 
  -6  12   1      290.93      300.44     40.54 o 
  -5  12   1      373.50      374.71     42.04 o 
  -4  12   1      932.88      986.76     60.78 o 
  -3  12   1       56.90       66.99     16.76 o 
  -2  12   1     2239.99     2098.42    218.12 o 
  -1  12   1        5.52       -1.67      9.89 o 
   0  12   1      486.15      517.26     30.23 o 
   1  12   1      132.64      142.61     27.88 o 
   2  12   1       23.24       25.93     12.29 o 
   3  12   1        0.09       -3.75     16.04 o 
   4  12   1        8.01       19.63     17.39 o 
   5  12   1        0.67      -11.32     14.76 o 
   6  12   1      409.39      420.35     49.69 o 
   7  12   1       51.99       49.76     19.48 o 
  -8  13   1      182.80      133.70     25.63 o 
  -7  13   1      214.24      259.30     38.67 o 
  -6  13   1       57.69       65.42     25.03 o 
  -5  13   1     1664.54     1668.87     78.25 o 
  -4  13   1       76.09      100.68     18.44 o 
  -3  13   1      343.42      326.75     28.42 o 
  -2  13   1       39.83       46.06     14.08 o 
  -1  13   1      182.77      222.50     34.85 o 
   0  13   1       28.06       13.86     17.84 o 
   1  13   1       83.56      105.59     26.68 o 
   2  13   1      237.84      227.52     36.12 o 
   3  13   1      532.52      536.66     54.18 o 
   4  13   1       69.25       54.56     20.76 o 
   5  13   1      872.61      820.84     68.87 o 
   6  13   1       81.06       44.37     21.28 o 
   7  13   1       78.41       76.37     22.48 o 
  -8  14   1       42.31       40.77     30.05 o 
  -7  14   1        0.40      101.92     31.78 o 
  -6  14   1      127.73      133.70     29.98 o 
  -5  14   1        0.55       -3.19     12.32 o 
  -4  14   1      277.83      279.10     30.12 o 
  -3  14   1       26.80       14.08     13.37 o 
  -2  14   1      207.29      249.66     24.80 o 
  -1  14   1       47.52       28.79     14.40 o 
   0  14   1      172.39      196.80     34.25 o 
   1  14   1       19.01       33.95     21.66 o 
   2  14   1      922.67      993.13     75.84 o 
   3  14   1       88.65      100.35     25.41 o 
   4  14   1      730.66      724.39     64.90 o 
   5  14   1      232.23      226.33     36.05 o 
   6  14   1      101.86      173.12     28.70 o 
  -8  15   1        2.14      -22.93     29.60 o 
  -7  15   1        0.07      -20.91     21.36 o 
  -6  15   1        5.33        1.57     21.36 o 
  -5  15   1       62.81       85.19     40.21 o 
  -4  15   1      316.39      279.52     29.58 o 
  -3  15   1      119.18      109.18     19.93 o 
  -2  15   1       22.19       40.51     25.26 o 
  -1  15   1      863.65     1297.77     93.60 o 
   1  15   1     1061.06      967.80     76.97 o 
   2  15   1       16.20       -5.62     17.91 o 
   3  15   1      345.81      493.34     53.73 o 
   4  15   1      191.12      229.17     38.07 o 
   5  15   1       46.18       48.11     17.54 o 
  -7  16   1        0.04        1.27     27.13 o 
  -6  16   1      139.25      200.02     38.15 o 
  -5  16   1       82.17       98.33     22.06 o 
  -4  16   1      449.60      499.48     39.99 o 
  -3  16   1       64.65       65.48     17.17 o 
  -2  16   1      231.05      260.05     43.77 o 
  -1  16   1       24.75        8.84     21.58 o 
   0  16   1      509.88      587.32     60.93 o 
   1  16   1        0.54       -8.84     13.56 o 
   2  16   1      273.74      298.34     42.19 o 
   3  16   1       57.36       71.94     25.18 o 
   4  16   1        9.08       48.26     17.91 o 
   5  16   1        8.59       23.23     17.84 o 
  -6  17   1       22.39       50.81     30.65 o 
  -5  17   1      361.37      473.04     98.62 o 
  -4  17   1       19.08       41.54     17.36 o 
  -3  17   1      409.19      433.22     36.24 o 
  -2  17   1      205.93      267.47     44.22 o 
  -1  17   1       17.67       51.56     20.16 o 
   0  17   1       38.63       33.80     21.13 o 
   1  17   1       79.30       49.76     21.51 o 
   2  17   1       62.60       94.13     26.83 o 
   3  17   1      170.16      225.50     36.50 o 
   4  17   1       65.15       86.63     21.73 o 
  -5  18   1        0.73        2.47     17.99 o 
  -4  18   1       35.99       47.12     18.17 o 
  -3  18   1        0.30      -17.84     18.66 o 
  -2  18   1        2.70       38.52     25.41 o 
  -1  18   1       59.01       36.05     25.33 o 
   0  18   1       37.68       81.76     29.90 o 
   1  18   1       24.87       34.55     20.91 o 
   2  18   1       79.59      110.54     25.93 o 
   3  18   1       32.76       75.84     23.01 o 
  -4  19   1        0.13        5.17     27.28 o 
  -3  19   1       12.80       68.87     27.20 o 
  -2  19   1        5.24       45.27     25.33 o 
  -1  19   1      178.87      176.79     35.45 o 
   0  19   1       26.01       29.75     18.74 o 
   1  19   1      188.57      256.30     40.77 o 
  -1 -19   2        2.44      -23.83     34.32 o 
   0 -19   2        6.33       14.31     34.62 o 
   1 -19   2      125.86      128.90     47.74 o 
   2 -19   2       10.29       56.06     48.19 o 
   3 -19   2      163.61      175.74     52.53 o 
   4 -19   2      174.95      163.69     33.36 o 
  -3 -18   2        5.49       18.74     17.99 o 
  -2 -18   2       84.62       53.06     25.26 o 
  -1 -18   2        5.39       21.96     31.70 o 
   0 -18   2      509.26      525.34     67.22 o 
   1 -18   2       18.48       17.24     30.73 o 
   2 -18   2      346.14      475.81     66.77 o 
   3 -18   2       49.81       36.90     21.70 o 
   4 -18   2      217.41      260.72     36.00 o 
   5 -18   2       11.26        2.91     24.58 o 
  -4 -17   2        4.90       29.08     18.36 o 
  -3 -17   2      194.06      241.91     37.85 o 
  -2 -17   2       23.08       30.35     27.88 o 
  -1 -17   2      769.63      877.27     80.64 o 
   0 -17   2       69.36       93.30     33.05 o 
   1 -17   2      975.78     1045.89     89.86 o 
   2 -17   2       52.34       42.57     34.40 o 
   3 -17   2      110.57      137.79     28.67 o 
   4 -17   2       44.23       34.62     21.03 o 
   5 -17   2       42.90       59.22     25.18 o 
   6 -17   2        2.57        1.50     28.78 o 
  -5 -16   2        5.58       45.94     23.08 o 
  -4 -16   2      243.45      189.60     34.10 o 
  -3 -16   2       18.48       19.19     19.04 o 
  -2 -16   2      823.69      774.08     71.42 o 
  -1 -16   2      101.44       92.25     31.18 o 
   0 -16   2      866.67      821.36     75.77 o 
   1 -16   2        1.36       22.93     28.48 o 
   2 -16   2        0.32       11.79     16.70 o 
   3 -16   2        0.22        2.16     15.48 o 
   4 -16   2       14.93       30.16     19.34 o 
   5 -16   2       92.26      103.14     23.79 o 
   6 -16   2      125.22      160.08     38.37 o 
   7 -16   2       86.06      149.88     41.22 o 
  -5 -15   2      231.69      272.26     39.79 o 
  -4 -15   2       30.13       21.73     18.36 o 
  -3 -15   2      609.78      462.02     51.86 o 
  -2 -15   2       12.32        6.97     20.98 o 
  -1 -15   2      355.61      350.05     48.34 o 
   0 -15   2        5.14       22.41     21.36 o 
   1 -15   2      176.93      185.09     23.00 o 
   2 -15   2       59.23       66.24     18.34 o 
   3 -15   2       16.01       24.49     16.16 o 
   4 -15   2       18.97       30.17     17.44 o 
   5 -15   2      420.47      470.02     40.84 o 
   6 -15   2      155.53      171.47     33.65 o 
   7 -15   2       82.99       83.94     33.20 o 
   8 -15   2       21.10       17.24     36.35 o 
  -6 -14   2      157.59      164.72     30.50 o 
  -5 -14   2       71.41       41.89     18.74 o 
  -4 -14   2       82.62       84.08     24.58 o 
  -3 -14   2       24.00        6.00     19.48 o 
  -2 -14   2      266.63      267.99     40.92 o 
  -1 -14   2       25.98       16.26     23.31 o 
   0 -14   2      420.94      390.30     47.81 o 
   1 -14   2        0.54       11.35     12.99 o 
   2 -14   2      984.18      964.06     50.23 o 
   3 -14   2      413.86      431.41     34.33 o 
   4 -14   2      337.17      353.56     35.37 o 
   5 -14   2       42.79       45.08     20.64 o 
   6 -14   2      418.67      380.41     48.34 o 
   7 -14   2        6.78       -1.87     22.03 o 
   8 -14   2       23.67       27.28     15.14 o 
  -7 -13   2       59.41       68.12     23.53 o 
  -6 -13   2       16.96       31.18     16.64 o 
  -5 -13   2      149.33      154.23     29.53 o 
  -4 -13   2        2.98       -7.42     13.71 o 
  -3 -13   2      473.89      567.61     57.03 o 
  -2 -13   2        8.74       -1.42     22.41 o 
  -1 -13   2        8.05        0.30     16.04 o 
   0 -13   2      131.46      140.82     21.36 o 
   1 -13   2     1545.07     1424.68    108.93 o 
   2 -13   2      118.25      118.20     19.50 o 
   3 -13   2      904.71      847.14     47.65 o 
   4 -13   2        9.29        3.38     15.85 o 
   5 -13   2       23.46       16.18     15.60 o 
   6 -13   2       53.66       49.09     24.13 o 
   7 -13   2        5.65       14.09     20.53 o 
   8 -13   2        0.17       18.36     13.56 o 
  -7 -12   2        1.82       -8.17     13.41 o 
  -6 -12   2      333.69      348.93     44.29 o 
  -5 -12   2       14.14       29.38     16.56 o 
  -4 -12   2     1302.97     1254.31     84.76 o 
  -3 -12   2       64.00       80.94     29.83 o 
  -2 -12   2      178.01      166.90     30.28 o 
  -1 -12   2        1.10        7.04     18.96 o 
   0 -12   2     1553.50     1530.24     65.27 o 
   1 -12   2      179.45      199.42     23.68 o 
   2 -12   2       50.41       62.08     16.33 o 
   3 -12   2       93.16      114.66     20.12 o 
   4 -12   2       76.35       86.44     20.23 o 
   5 -12   2       21.82       12.37     19.26 o 
   6 -12   2       18.28       20.91     22.11 o 
   7 -12   2      146.24      165.85     28.40 o 
   8 -12   2      114.97      160.08     28.18 o 
   9 -12   2       41.27       78.01     19.19 o 
  -8 -11   2       21.81        0.45     16.79 o 
  -7 -11   2      530.56      550.67     57.78 o 
  -6 -11   2       25.77       10.42     11.84 o 
  -5 -11   2     1287.48     1208.37     84.23 o 
  -4 -11   2       32.67       37.47     25.48 o 
  -3 -11   2       59.16       65.12     26.53 o 
  -2 -11   2      184.92      178.21     31.93 o 
  -1 -11   2      887.71      924.93     44.37 o 
   0 -11   2      256.98      255.18     23.68 o 
   1 -11   2      503.76      485.70     33.50 o 
   2 -11   2        5.12       -4.95     12.52 o 
   3 -11   2      719.12      669.13     39.48 o 
   4 -11   2      529.93      486.86     35.01 o 
   5 -11   2       11.60        8.77     17.99 o 
   6 -11   2       16.34       14.01     17.61 o 
   7 -11   2      334.90      307.71     38.37 o 
   8 -11   2       40.10       77.27     21.66 o 
   9 -11   2      173.56      181.21     27.95 o 
  -8 -10   2      318.36      322.78     45.04 o 
  -7 -10   2      176.10      191.55     32.45 o 
  -6 -10   2      445.26      469.81     50.59 o 
  -5 -10   2       40.82       43.62     21.58 o 
  -4 -10   2       29.21       -4.87     22.56 o 
  -3 -10   2       29.66       41.22     19.19 o 
  -2 -10   2       41.81       36.95     20.01 o 
  -1 -10   2       88.54       95.55     15.36 o 
   0 -10   2     1060.16     1111.17     35.22 o 
   1 -10   2        0.51       10.79     13.26 o 
   2 -10   2     3818.44     3723.80    126.50 o 
   3 -10   2      195.38      173.50     21.66 o 
   4 -10   2     1611.76     1575.27     68.63 o 
   5 -10   2      230.01      182.78     28.93 o 
   6 -10   2       34.81       40.24     18.74 o 
   7 -10   2      515.17      591.89     53.06 o 
   8 -10   2      198.59      237.42     33.65 o 
   9 -10   2       55.01       94.05     21.81 o 
  -8  -9   2       65.84       43.24     17.91 o 
  -7  -9   2        6.35       12.29     11.69 o 
  -6  -9   2       47.66       27.35     16.71 o 
  -5  -9   2       60.81       63.40     23.46 o 
  -4  -9   2        4.29        6.82     18.81 o 
  -3  -9   2     1994.25     1786.54     97.27 o 
  -2  -9   2      931.19      873.08     38.89 o 
  -1  -9   2     2963.43     2919.97     96.23 o 
   0  -9   2      987.44      982.57     44.29 o 
   1  -9   2     2936.53     2928.81     70.97 o 
   2  -9   2        1.38        4.42     13.26 o 
   3  -9   2     2566.08     2519.03     96.53 o 
   4  -9   2      551.15      569.55     61.98 o 
   5  -9   2       38.03       26.00     15.81 o 
   6  -9   2        2.11      -13.11      9.97 o 
   7  -9   2      146.12      196.87     30.20 o 
   8  -9   2       20.09       22.11     16.86 o 
   9  -9   2        1.05       40.62     14.76 o 
  10  -9   2        6.83       30.28     16.64 o 
  -9  -8   2        0.75       11.09     14.39 o 
  -8  -8   2       11.34       31.85     16.79 o 
  -7  -8   2       20.97       36.95     17.31 o 
  -6  -8   2       53.77       57.48     19.26 o 
  -5  -8   2      111.88      111.21     24.88 o 
  -4  -8   2      685.45      615.65     51.34 o 
  -3  -8   2      725.11      701.98     52.68 o 
  -2  -8   2     6856.59     7061.04    201.37 o 
  -1  -8   2       58.02       58.68     12.96 o 
   0  -8   2     5559.74     5582.58    164.87 o 
   1  -8   2      240.69      235.99     11.99 o 
   2  -8   2     1807.37     1826.56     71.34 o 
   3  -8   2       89.32       74.12     17.39 o 
   4  -8   2        1.11      -23.83     15.89 o 
   5  -8   2       25.80       24.21     14.39 o 
   6  -8   2      340.86      343.76     35.82 o 
   7  -8   2      440.74      420.42     42.27 o 
   8  -8   2      138.42      136.02     26.75 o 
   9  -8   2       40.50       50.06     16.86 o 
  10  -8   2      123.68      166.30     26.15 o 
  -9  -7   2      153.06      154.83     28.78 o 
  -8  -7   2        0.28       29.98     13.49 o 
  -7  -7   2      554.12      536.88     52.53 o 
  -6  -7   2      435.85      415.33     44.67 o 
  -5  -7   2      143.98      137.74     26.83 o 
  -4  -7   2        5.12       -5.55     13.41 o 
  -3  -7   2     2229.43     2283.48     74.34 o 
  -2  -7   2     2508.10     2679.40     84.76 o 
  -1  -7   2     4379.82     4596.95    135.57 o 
   0  -7   2        2.80        3.90      9.59 o 
   1  -7   2       50.43       60.33     13.19 o 
   2  -7   2      737.25      729.41     38.22 o 
   3  -7   2     1551.14     1549.88     65.80 o 
   4  -7   2      287.95      268.52     29.38 o 
   5  -7   2      562.62      522.50     42.19 o 
   6  -7   2       32.54       49.84     14.84 o 
   7  -7   2      307.05      378.83     39.27 o 
   8  -7   2      980.09      845.27     64.15 o 
   9  -7   2      304.29      276.69     35.90 o 
  10  -7   2      105.61      103.94     20.91 o 
  -9  -6   2        1.58       14.69     14.31 o 
  -8  -6   2      650.56      615.80     57.56 o 
  -7  -6   2       30.24       44.14     16.34 o 
  -6  -6   2      224.70      184.51     30.88 o 
  -5  -6   2       33.91       31.78     18.44 o 
  -4  -6   2      950.24      854.56     57.41 o 
  -3  -6   2      116.58      148.16     12.22 o 
  -2  -6   2       30.97       41.14      9.37 o 
  -1  -6   2     2403.30     2828.54     87.08 o 
   0  -6   2     1237.28     1207.24     45.27 o 
   1  -6   2      202.09      241.61     18.59 o 
   2  -6   2     1149.61     1218.86     51.19 o 
   3  -6   2       10.68       12.82     12.67 o 
   4  -6   2     1382.87     1295.75     71.19 o 
   5  -6   2     1172.36     1121.66     67.00 o 
   6  -6   2      746.98      657.62     49.09 o 
   7  -6   2       18.09       15.06     14.99 o 
   8  -6   2      319.43      387.75     40.39 o 
   9  -6   2       70.45       71.57     18.66 o 
  10  -6   2       20.46      -15.06     10.04 o 
  -9  -5   2      153.82      222.58     34.55 o 
  -8  -5   2       49.35       51.78     19.11 o 
  -7  -5   2        2.05       14.16     15.29 o 
  -6  -5   2       81.89       64.30     19.78 o 
  -5  -5   2        9.76       17.16     14.54 o 
  -4  -5   2      104.75      106.27     11.69 o 
  -3  -5   2       87.79       96.83     10.42 o 
  -2  -5   2     1107.37     1323.10     45.04 o 
  -1  -5   2    22562.19    24681.72    652.37 o 
   0  -5   2     2254.79     2446.11     75.84 o 
   1  -5   2     1404.16     1288.70     47.89 o 
   2  -5   2      220.09      222.80     19.93 o 
   3  -5   2    16719.34    16851.85    676.95 o 
   4  -5   2       87.91       36.12     15.29 o 
   5  -5   2     3176.54     3049.62    140.97 o 
   6  -5   2     1421.59     1386.35     79.21 o 
   7  -5   2      584.93      559.89     46.39 o 
   8  -5   2        1.86       -0.82     14.01 o 
   9  -5   2        6.62       19.63     14.54 o 
 -10  -4   2      106.04       80.26     23.83 o 
  -9  -4   2       24.50       41.22     15.89 o 
  -8  -4   2       98.13       81.39     20.68 o 
  -7  -4   2       48.10       44.97     20.91 o 
  -6  -4   2     1714.23     1736.33     96.45 o 
  -5  -4   2      155.81      167.80     15.29 o 
  -4  -4   2     1646.39     1579.63     54.33 o 
  -3  -4   2      689.44      729.19     29.53 o 
  -2  -4   2    14096.10    15174.12    404.99 o 
  -1  -4   2     1473.24     1749.37     55.38 o 
   0  -4   2     2213.53     2486.50     74.94 o 
   1  -4   2     2046.81     2300.95     72.62 o 
   2  -4   2      235.83      210.06     18.29 o 
   3  -4   2      464.56      399.29     38.15 o 
   4  -4   2     5939.27     6394.51    264.10 o 
   5  -4   2       21.92       13.19     11.47 o 
   6  -4   2       74.06       74.04     18.14 o 
   7  -4   2       14.27       15.36     12.74 o 
   8  -4   2      424.99      440.43     42.27 o 
   9  -4   2       60.18       69.02     19.34 o 
  10  -4   2       62.95      124.63     26.98 o 
 -10  -3   2        0.22       10.27     14.99 o 
  -9  -3   2       32.41       55.46     19.86 o 
  -8  -3   2       16.60       22.63     17.31 o 
  -7  -3   2     1268.10     1311.41     84.76 o 
  -6  -3   2      269.50      330.94     36.20 o 
  -5  -3   2     6528.73     6549.49    188.25 o 
  -4  -3   2      130.94      131.45     12.82 o 
  -3  -3   2     4183.28     4146.02    119.23 o 
  -2  -3   2      469.93      506.76     21.28 o 
  -1  -3   2    42315.27    46760.17   1222.53 o 
   0  -3   2        0.58        7.34      6.67 o 
   1  -3   2       21.37       18.86      3.79 o 
   2  -3   2     2866.64     2955.57    134.90 o 
   3  -3   2      493.76      501.51     40.54 o 
   4  -3   2      128.27      115.94     16.26 o 
   5  -3   2      250.51      239.14     24.88 o 
   6  -3   2      210.96      246.63     28.33 o 
   7  -3   2       74.23       84.68     17.69 o 
   8  -3   2      196.15      201.59     27.28 o 
  10  -3   2      308.88      313.48     42.49 o 
 -10  -2   2       86.29       93.53     20.91 o 
  -9  -2   2      254.04      292.80     39.87 o 
  -8  -2   2      297.21      333.72     41.52 o 
  -7  -2   2       86.19       45.49     22.41 o 
  -6  -2   2     1893.32     1883.82     68.65 o 
  -5  -2   2      859.78      845.57     37.10 o 
  -4  -2   2     1945.68     1958.09     64.53 o 
  -3  -2   2      238.20      225.58     14.39 o 
  -2  -2   2      740.26      747.10     27.20 o 
  -1  -2   2    15318.14    17091.96    450.78 o 
   0  -2   2       36.96       36.57      5.47 o 
   1  -2   2     1157.72     1226.95     40.47 o 
   2  -2   2      968.91      947.12     53.58 o 
   3  -2   2     3534.74     3475.14    155.50 o 
   4  -2   2      982.73      950.12     51.86 o 
   5  -2   2      122.94       87.68     16.56 o 
   6  -2   2      985.04      873.75     55.16 o 
   7  -2   2      343.64      393.45     36.27 o 
   8  -2   2      950.60      855.69     59.20 o 
   9  -2   2      270.44      364.89     43.92 o 
  10  -2   2       32.82       56.81     20.53 o 
 -10  -1   2       88.90      126.35     25.71 o 
  -9  -1   2       78.26      108.67     24.43 o 
  -8  -1   2        2.57        0.67     19.04 o 
  -7  -1   2     1496.04     1615.08     64.60 o 
  -6  -1   2       77.20       75.47     13.04 o 
  -5  -1   2      143.46      123.28     14.46 o 
  -4  -1   2      134.00      140.22     12.59 o 
  -3  -1   2      422.90      470.94     21.28 o 
  -2  -1   2      650.28      671.56     24.88 o 
  -1  -1   2     3823.11     4502.67    122.16 o 
   0  -1   2     2331.91     2462.43     52.99 o 
   1  -1   2     3123.71     3703.71    152.21 o 
   2  -1   2        2.23       -8.92     12.74 o 
   3  -1   2      359.77      325.10     28.63 o 
   4  -1   2     1130.23     1134.17     57.78 o 
   5  -1   2     1356.07     1218.41     64.68 o 
   6  -1   2     1322.98     1408.91     75.62 o 
   7  -1   2      862.39      868.35     41.82 o 
   8  -1   2       56.05       70.67     20.61 o 
   9  -1   2       17.13       36.95     18.81 o 
  10  -1   2        0.22      -15.81     11.39 o 
 -10   0   2      185.80      232.02     35.45 o 
  -9   0   2       92.85       90.46     24.21 o 
  -8   0   2       66.38       81.39     25.63 o 
  -7   0   2        6.63       14.16     12.22 o 
  -6   0   2        0.22        1.05      9.67 o 
  -5   0   2     1068.28     1145.11     62.43 o 
  -4   0   2     1059.75      916.62     50.14 o 
  -3   0   2      228.52      242.14     20.16 o 
  -2   0   2     2268.24     2340.44    100.12 o 
  -1   0   2        0.44       -8.43      5.62 o 
   1   0   2     2435.45      958.58     44.22 o 
   2   0   2      736.87      245.06     19.86 o 
   3   0   2     2587.61     2270.82    103.05 o 
   4   0   2      997.12      944.34     49.09 o 
   5   0   2      250.34      300.37     19.71 o 
   6   0   2      339.80      364.74     23.23 o 
   7   0   2        4.16        6.52     14.16 o 
   8   0   2      358.23      377.03     43.02 o 
   9   0   2      378.42      324.35     42.64 o 
  10   0   2        3.02       23.31     14.69 o 
 -10   1   2        5.16       11.92     14.76 o 
  -9   1   2       18.66       34.17     21.88 o 
  -8   1   2      239.83      266.42     24.96 o 
  -7   1   2       11.80        8.84     10.57 o 
  -6   1   2       38.02       26.68     16.41 o 
  -5   1   2     1716.11     1647.00     83.26 o 
  -4   1   2      279.67      345.11     27.95 o 
  -3   1   2     2797.47     2620.20    113.84 o 
  -2   1   2      249.35      253.75     19.93 o 
  -1   1   2     1349.82     1699.39     73.07 o 
   0   1   2     3153.31     3053.92     96.75 o 
   1   1   2     5495.64     6312.00    168.21 o 
   2   1   2    12275.06    13675.23    362.61 o 
   3   1   2      615.33      581.93     22.86 o 
   4   1   2     1290.48     1347.23     46.31 o 
   5   1   2       13.18       27.73      9.22 o 
   6   1   2      209.05      184.06     16.34 o 
   7   1   2      983.71      981.97     68.35 o 
   8   1   2      649.08      641.58     57.03 o 
   9   1   2      563.98      503.24     52.91 o 
  10   1   2      268.93      285.60     39.04 o 
 -10   2   2      216.03      228.57     37.47 o 
  -9   2   2       80.23       74.57     27.65 o 
  -8   2   2      148.85      161.20     26.98 o 
  -7   2   2      104.72       76.97     19.41 o 
  -6   2   2     1943.27     1982.67    101.92 o 
  -5   2   2      122.13      142.39     20.76 o 
  -4   2   2     8077.58     8124.17    328.62 o 
  -3   2   2     2833.15     2974.68    128.00 o 
  -2   2   2    12840.16    12831.13    500.84 o 
  -1   2   2     8100.44     8492.71    180.69 o 
   0   2   2        0.47        2.03      2.92 o 
   1   2   2     1908.57     2259.20     63.87 o 
   2   2   2      478.56      493.52     23.01 o 
   3   2   2     2310.97     2434.57     71.79 o 
   4   2   2      308.09      263.42     15.29 o 
   5   2   2     2938.16     2950.84     91.35 o 
   6   2   2     2013.77     1961.98    102.07 o 
   7   2   2      836.59      940.37     66.77 o 
   8   2   2      705.93      689.17     59.43 o 
   9   2   2      313.22      312.66     40.69 o 
  10   2   2      199.04      208.64     32.67 o 
 -10   3   2      159.33      187.95     38.00 o 
  -9   3   2      432.30      526.62     51.49 o 
  -8   3   2       13.20        6.59     17.91 o 
  -7   3   2       12.70       29.53     16.04 o 
  -6   3   2        0.56        2.02     16.71 o 
  -5   3   2      585.17      533.06     41.29 o 
  -4   3   2      904.23      863.93     50.36 o 
  -3   3   2     3138.28     3233.75    138.72 o 
  -2   3   2     1219.82     1193.68     57.18 o 
  -1   3   2     8071.32     8560.46    227.52 o 
   0   3   2     7132.46     7349.70    363.84 o 
   1   3   2    33934.75    36633.02    959.53 o 
   2   3   2     2819.02     2786.57    113.61 o 
   3   3   2     4056.41     4192.11    117.51 o 
   4   3   2     1918.07     2091.71     65.05 o 
   5   3   2     3208.69     2972.88    135.12 o 
   6   3   2     1245.31     1270.12     76.07 o 
   7   3   2     1174.05     1163.78     76.74 o 
   8   3   2      324.96      321.80     40.32 o 
   9   3   2      112.34      111.96     24.36 o 
  10   3   2       48.08       64.45     19.78 o 
  -9   4   2        0.52        4.87     17.46 o 
  -8   4   2      130.05      145.61     26.38 o 
  -7   4   2      299.36      299.39     34.55 o 
  -6   4   2      473.77      413.53     38.75 o 
  -5   4   2      506.39      497.09     39.34 o 
  -4   4   2      467.87      497.84     36.05 o 
  -3   4   2       65.25       51.19     14.16 o 
  -2   4   2     4763.97     4594.40    159.74 o 
  -1   4   2      370.54      367.14     27.05 o 
   0   4   2     3865.47     4288.90     93.48 o 
   1   4   2       24.69       26.42      6.95 o 
   2   4   2    17714.04    19066.61    693.74 o 
   3   4   2     2320.47     2537.99    110.76 o 
   4   4   2     4699.04     4833.54    136.77 o 
   5   4   2      490.92      385.28     34.85 o 
   6   4   2      211.54      227.37     29.38 o 
   7   4   2       88.76      117.81     24.88 o 
   8   4   2        0.67        8.24     13.26 o 
   9   4   2      154.89      137.37     28.18 o 
  10   4   2        4.49       29.45     11.77 o 
 -10   5   2        0.57       24.58     14.91 o 
  -9   5   2        7.86       20.91     19.11 o 
  -8   5   2        3.79       13.49     19.19 o 
  -7   5   2     1227.99     1224.85     78.39 o 
  -6   5   2       47.77       64.75     20.61 o 
  -5   5   2     3016.47     2601.39    125.53 o 
  -4   5   2      223.97      242.06     25.03 o 
  -3   5   2    17177.38    18501.40    725.44 o 
  -2   5   2     3436.28     3664.22    110.48 o 
  -1   5   2     1278.89     1194.94     33.12 o 
   0   5   2      345.51      357.15     16.98 o 
   1   5   2    20974.65    22760.51    731.25 o 
   2   5   2     1600.98     1703.81     81.09 o 
   3   5   2     2141.07     2265.65    103.72 o 
   4   5   2      484.13      486.22     38.15 o 
   5   5   2       75.46      113.09     19.71 o 
   6   5   2      172.64      128.15     23.61 o 
   7   5   2      105.26      113.39     23.46 o 
   8   5   2       95.57       97.80     23.98 o 
   9   5   2       88.85      110.69     22.71 o 
 -10   6   2        4.10       29.38     16.79 o 
  -9   6   2        0.16        9.59     15.06 o 
  -8   6   2      365.75      364.52     42.19 o 
  -7   6   2        0.38       31.78     20.61 o 
  -6   6   2     1134.83     1138.44     71.27 o 
  -5   6   2       16.73       19.71     12.07 o 
  -3   6   2      109.73      117.86     14.78 o 
  -2   6   2     5492.46     5633.77    163.42 o 
  -1   6   2      441.60      459.58     18.28 o 
   1   6   2      641.56      792.58     29.35 o 
   2   6   2      393.94      316.78     29.68 o 
   3   6   2     1241.38     1319.06     71.87 o 
   4   6   2     1654.31     1498.69     81.24 o 
   5   6   2      153.31      173.87     25.26 o 
   6   6   2     1685.97     1714.75     97.57 o 
   7   6   2      344.67      306.51     38.00 o 
   8   6   2      762.41      803.75     67.07 o 
   9   6   2      225.79      281.03     37.47 o 
 -10   7   2        2.42      -21.02     14.01 o 
  -9   7   2      370.32      404.84     45.12 o 
  -8   7   2      293.90      259.52     37.25 o 
  -7   7   2     1978.69     2029.43    114.44 o 
  -6   7   2       47.72       60.85     17.99 o 
  -5   7   2     1026.56      866.11     58.60 o 
  -4   7   2        0.52       -7.94     13.49 o 
  -3   7   2     1749.37     1747.34     66.21 o 
  -2   7   2      105.99      127.10     11.20 o 
  -1   7   2     1254.92     1302.84     37.34 o 
   0   7   2      732.28      827.80     26.15 o 
   1   7   2     1565.14     1564.81     41.69 o 
   2   7   2     6302.02     6955.45    274.29 o 
   3   7   2     2946.25     2954.52    135.05 o 
   4   7   2      270.41      298.42     31.63 o 
   5   7   2     1390.30     1283.31     77.94 o 
   6   7   2       94.46       78.76     20.76 o 
   7   7   2      445.66      441.33     47.44 o 
   8   7   2      518.68      511.70     52.46 o 
   9   7   2      146.67      163.82     28.18 o 
 -10   8   2       64.61       47.81     18.21 o 
  -9   8   2      114.93      104.09     24.36 o 
  -8   8   2      627.16      600.14     56.43 o 
  -7   8   2      613.82      537.86     49.91 o 
  -6   8   2      123.48      115.26     24.13 o 
  -5   8   2       42.28       32.08     16.79 o 
  -4   8   2        6.11       -8.02     13.41 o 
  -3   8   2       45.14       67.39     14.89 o 
  -2   8   2     5124.24     5235.51    119.94 o 
  -1   8   2      200.51      197.62     13.20 o 
   0   8   2     1994.06     1911.74     50.00 o 
   1   8   2     1490.58     1515.33     83.26 o 
   2   8   2    10777.90    10857.83    415.70 o 
   3   8   2     2387.83     2486.58    120.88 o 
   4   8   2      776.66      757.89     56.06 o 
   5   8   2        4.54       19.04     13.94 o 
   6   8   2       53.57       51.56     18.44 o 
   7   8   2       36.15       40.09     19.19 o 
   8   8   2        0.18       45.41     17.31 o 
   9   8   2       47.08       24.13     12.52 o 
 -10   9   2       62.30      100.57     19.56 o 
  -9   9   2       39.37       46.24     16.41 o 
  -8   9   2       53.67       81.61     22.41 o 
  -6   9   2       19.05       21.58     16.49 o 
  -5   9   2     1054.51      978.59     66.55 o 
  -4   9   2       19.17       36.17     15.09 o 
  -3   9   2     3817.61     3725.21    122.34 o 
  -2   9   2      301.28      330.06     18.29 o 
  -1   9   2     6895.92     6789.71    152.00 o 
   0   9   2      207.69      203.98     13.23 o 
   2   9   2      223.44      219.95     28.78 o 
   3   9   2     2162.31     2043.22    105.82 o 
   4   9   2      216.26      219.51     29.68 o 
   5   9   2       27.22        8.77     16.94 o 
   6   9   2       33.01       17.99     16.94 o 
   7   9   2       26.12        7.42     15.59 o 
   8   9   2       79.00       90.31     23.31 o 
  -9  10   2        0.25       17.69     12.74 o 
  -8  10   2      386.28      317.08     40.09 o 
  -7  10   2       25.95        9.52     12.44 o 
  -6  10   2     4163.44     3753.40    183.46 o 
  -5  10   2        4.00        5.92     18.81 o 
  -4  10   2     1826.01     1762.58    184.77 o 
  -3  10   2       25.50       22.28     12.99 o 
  -2  10   2     2617.12     2595.19    129.61 o 
  -1  10   2      260.83      292.70     17.75 o 
   0  10   2     2291.48     2347.72     61.49 o 
   1  10   2      269.10      202.79     22.63 o 
   2  10   2       93.14       82.59     20.16 o 
   3  10   2      166.31      128.45     23.76 o 
   4  10   2      249.61      299.39     38.60 o 
   5  10   2       26.99       36.20     17.61 o 
   6  10   2      314.05      253.45     37.62 o 
   7  10   2      153.27      143.66     27.43 o 
   8  10   2      366.17      343.46     43.47 o 
  -9  11   2       56.52       98.32     21.43 o 
  -8  11   2       19.02       23.68     13.34 o 
  -7  11   2      744.56      675.68     58.23 o 
  -6  11   2      314.14      314.53     38.67 o 
  -5  11   2     1437.93     1423.37     88.81 o 
  -4  11   2       48.34       32.90     22.60 o 
  -3  11   2      580.41      574.87     35.90 o 
  -2  11   2      174.44      193.31     20.63 o 
  -1  11   2        0.55        3.47      9.63 o 
   0  11   2      418.77      418.68     20.45 o 
   1  11   2      574.66      631.99     33.80 o 
   2  11   2       30.71       31.63     13.49 o 
   3  11   2      267.90      290.18     37.25 o 
   4  11   2      853.10      878.02     66.10 o 
   5  11   2      938.34     1051.36     77.79 o 
   6  11   2       78.20       64.08     20.91 o 
   7  11   2      451.63      455.72     50.96 o 
  -9  12   2        6.77       21.21     14.99 o 
  -8  12   2      100.99       86.26     19.48 o 
  -7  12   2      138.09      123.35     28.70 o 
  -6  12   2      259.27      239.59     36.42 o 
  -5  12   2        4.80       23.38     21.66 o 
  -4  12   2      366.81      337.85     29.82 o 
  -3  12   2       17.69       23.82     13.81 o 
  -2  12   2      841.96      771.66     41.79 o 
  -1  12   2       49.07       46.50     43.69 o 
   0  12   2      382.34      398.32     41.44 o 
   1  12   2       20.62       20.61     13.79 o 
   2  12   2      308.79      325.25     26.15 o 
   3  12   2      826.32      823.16     65.35 o 
   4  12   2     1136.42     1139.87     80.34 o 
   5  12   2      413.26      360.25     44.07 o 
   6  12   2      243.51      245.29     36.27 o 
   7  12   2      107.60      179.34     31.25 o 
  -8  13   2        0.88        4.95      8.54 o 
  -7  13   2        0.47        0.82     20.76 o 
  -6  13   2       13.05       23.31     19.86 o 
  -5  13   2      125.77      110.76     26.15 o 
  -4  13   2      149.75      139.09     21.49 o 
  -3  13   2      823.12      863.92     47.60 o 
  -2  13   2      122.30      153.83     20.61 o 
  -1  13   2      627.06      540.35     93.83 o 
   0  13   2      396.79      414.05     45.86 o 
   1  13   2     1122.78     1185.06     81.24 o 
   2  13   2       59.54       24.43     13.26 o 
   3  13   2      397.96      431.89     32.08 o 
   4  13   2      126.22      120.96     28.70 o 
   5  13   2        7.34       -5.47     18.14 o 
   6  13   2      281.47      253.90     37.55 o 
  -8  14   2        0.94      -16.41     26.38 o 
  -7  14   2        7.04       -4.80     22.71 o 
  -6  14   2      632.76      601.86     58.53 o 
  -5  14   2       13.44       20.27     15.70 o 
  -4  14   2     1197.64     1325.12     83.79 o 
  -3  14   2        6.42        5.14     13.82 o 
  -2  14   2      231.77      243.53     24.94 o 
  -1  14   2       39.84       41.29     25.41 o 
   0  14   2     1178.05     1072.72     80.34 o 
   1  14   2       39.81       40.77     22.03 o 
   2  14   2        2.63        7.12     16.79 o 
   3  14   2      123.34      103.49     26.98 o 
   4  14   2        0.55       10.57     13.19 o 
   5  14   2      207.04      192.00     33.87 o 
   6  14   2      111.74      122.53     25.93 o 
  -7  15   2      139.11      143.36     35.67 o 
  -6  15   2       39.81       26.68     23.16 o 
  -5  15   2      489.54      404.92     36.81 o 
  -4  15   2       28.86       46.84     16.61 o 
  -3  15   2      286.96      317.48     29.79 o 
  -2  15   2        3.43       -0.68     12.32 o 
  -1  15   2      182.21      250.31     39.64 o 
   0  15   2      287.41      291.07     42.27 o 
   1  15   2       12.57       16.34     20.31 o 
   2  15   2        2.55       13.41     18.59 o 
   3  15   2      253.59      261.92     40.47 o 
   4  15   2        1.51       56.51     22.48 o 
   5  15   2      149.43      169.14     29.68 o 
  -7  16   2       37.16       15.59     30.73 o 
  -6  16   2       83.48       86.71     27.88 o 
  -5  16   2        0.08        9.09     26.19 o 
  -4  16   2      532.77      546.60     51.19 o 
  -3  16   2       79.73       78.43     28.07 o 
  -2  16   2      144.56      185.93     38.15 o 
  -1  16   2      269.38      280.43     44.07 o 
   0  16   2       90.77       90.31     26.83 o 
   1  16   2       80.25       93.83     26.98 o 
   2  16   2      407.91      462.32     54.56 o 
   3  16   2      106.01       91.20     24.43 o 
   4  16   2      225.97      247.23     36.95 o 
  -6  17   2        6.34       -1.12     27.80 o 
  -5  17   2       15.74        1.74     17.06 o 
  -4  17   2       76.07       84.94     20.31 o 
  -3  17   2       38.02       63.70     27.95 o 
  -2  17   2       40.68      -14.39     22.86 o 
  -1  17   2      258.75      281.71     43.39 o 
   0  17   2       37.76       53.66     28.18 o 
   1  17   2      807.95      853.22     75.24 o 
   2  17   2       34.96       70.07     23.83 o 
   3  17   2       63.07      136.54     27.80 o 
   4  17   2       48.20       55.53     20.68 o 
  -5  18   2       19.29       11.37     31.36 o 
  -4  18   2      282.52      286.96     42.38 o 
  -3  18   2       43.01       96.90     26.68 o 
  -2  18   2       17.79       30.80     19.63 o 
  -1  18   2       10.06        2.02     14.24 o 
   0  18   2      617.60      673.80     67.82 o 
   1  18   2      159.79      189.75     34.32 o 
   2  18   2       19.46       42.34     18.66 o 
  -4  19   2        1.22        6.82     28.78 o 
  -3  19   2      165.89      205.04     40.17 o 
  -2  19   2       46.64       89.71     25.86 o 
  -1  19   2       15.17       24.36     22.11 o 
   0  19   2      117.16      168.77     35.97 o 
   1  19   2        3.11       30.88     23.23 o 
  -1 -19   3      369.80      364.89     64.30 o 
   0 -19   3       43.34       24.66     39.27 o 
   1 -19   3      425.28      483.23     71.12 o 
   2 -19   3       30.14       58.75     37.85 o 
   3 -19   3      255.36      304.86     66.77 o 
   4 -19   3        7.49       19.85     27.86 o 
  -3 -18   3       25.14       -4.57     35.75 o 
  -2 -18   3      202.63      148.76     45.86 o 
  -1 -18   3       66.20       82.36     38.07 o 
   0 -18   3      138.09      228.65     47.51 o 
   1 -18   3        0.04      -18.44     29.15 o 
   2 -18   3       46.05       62.50     40.24 o 
   3 -18   3       11.99        5.14     19.05 o 
   4 -18   3       14.97       36.90     24.50 o 
   5 -18   3       54.87       79.37     30.88 o 
  -4 -17   3       15.60       -4.27     34.62 o 
  -3 -17   3       59.24       72.02     31.55 o 
  -2 -17   3        0.36        8.32     26.15 o 
  -1 -17   3       32.75       22.03     28.25 o 
   0 -17   3       12.19       10.87     30.20 o 
   1 -17   3       49.40       54.26     34.70 o 
   2 -17   3       41.87       14.76     32.82 o 
   3 -17   3        7.80        3.45     17.72 o 
   4 -17   3       67.24       75.13     27.02 o 
   5 -17   3      255.61      262.23     49.42 o 
   6 -17   3      182.07      262.30     53.81 o 
  -5 -16   3        5.70        3.60     36.72 o 
  -4 -16   3       15.87       -9.82     30.43 o 
  -3 -16   3      188.98      169.52     36.35 o 
  -2 -16   3       23.94       28.70     27.13 o 
  -1 -16   3       10.30       18.06     25.18 o 
   0 -16   3      529.74      553.30     62.28 o 
   1 -16   3      102.61      100.12     32.37 o 
   2 -16   3      303.89      287.52     30.18 o 
   3 -16   3      121.03      129.62     23.18 o 
   4 -16   3      263.10      260.50     32.21 o 
   5 -16   3      322.58      345.50     37.35 o 
   6 -16   3      263.63      299.02     51.49 o 
   7 -16   3       15.46        7.72     38.30 o 
  -5 -15   3       40.09       48.86     35.15 o 
  -4 -15   3      392.43      340.91     49.46 o 
  -3 -15   3      525.43      505.41     56.96 o 
  -2 -15   3        2.13      -10.94     16.79 o 
   0 -15   3      158.01      145.24     32.67 o 
   1 -15   3      406.63      449.84     54.63 o 
   2 -15   3      260.49      255.72     28.05 o 
   3 -15   3      189.17      168.03     25.63 o 
   4 -15   3        1.03       16.01     17.64 o 
   5 -15   3      254.59      217.64     30.57 o 
   6 -15   3        0.11       21.43     26.23 o 
   7 -15   3        0.24       15.21     27.43 o 
  -6 -14   3       88.51       57.86     36.87 o 
  -5 -14   3       73.80       55.31     27.28 o 
  -4 -14   3      752.22      744.85     69.70 o 
  -3 -14   3        5.08       19.26     25.26 o 
  -2 -14   3     2046.57     1799.66    110.54 o 
  -1 -14   3      415.52      408.28     48.34 o 
   0 -14   3       94.17       88.06     28.10 o 
   1 -14   3       92.72       80.41     17.84 o 
   2 -14   3      302.94      330.82     30.56 o 
   3 -14   3        3.21       -0.61     15.58 o 
   4 -14   3       91.05       65.44     19.90 o 
   5 -14   3       13.77       34.99     40.02 o 
   6 -14   3      212.79      273.91     43.92 o 
   7 -14   3       45.95      102.07     36.50 o 
   8 -14   3       21.44       60.03     20.23 o 
  -7 -13   3       92.37       84.53     45.27 o 
  -6 -13   3        0.13      -11.17     26.53 o 
  -5 -13   3      941.74      799.26     69.92 o 
  -4 -13   3        0.03      -15.29     20.91 o 
  -3 -13   3      990.29     1012.92     76.29 o 
  -2 -13   3       28.64       46.54     20.46 o 
  -1 -13   3       27.56       33.35     20.16 o 
   0 -13   3       10.35       32.00     14.39 o 
   1 -13   3        5.60       20.53     13.94 o 
   2 -13   3      416.97      402.96     34.32 o 
   3 -13   3      659.60      670.63     43.46 o 
   4 -13   3      456.35      441.62     41.29 o 
   5 -13   3       37.13       65.06     21.02 o 
   6 -13   3      658.39      614.67     60.70 o 
   7 -13   3      180.42      163.15     32.37 o 
   8 -13   3      151.81      196.50     33.20 o 
  -7 -12   3       31.14       50.06     33.05 o 
  -6 -12   3      608.07      583.05     62.13 o 
  -5 -12   3       44.22       95.85     30.50 o 
  -4 -12   3        0.79        0.15     21.88 o 
  -3 -12   3        0.05        4.12     22.26 o 
  -2 -12   3       34.53       23.91     20.83 o 
  -1 -12   3       50.62       15.59     20.16 o 
   0 -12   3      177.92      174.24     21.36 o 
   1 -12   3        0.97        3.90     13.94 o 
   2 -12   3     2392.05     2204.80     89.63 o 
   3 -12   3      598.41      557.34     41.89 o 
   4 -12   3      668.52      685.48     44.49 o 
   5 -12   3       23.18       19.48     22.48 o 
   6 -12   3      430.75      522.27     53.96 o 
   7 -12   3      107.02      133.25     26.75 o 
   8 -12   3       10.00       30.50     18.51 o 
   9 -12   3       47.74       65.35     19.56 o 
  -8 -11   3      118.36      110.69     45.04 o 
  -7 -11   3       57.48       29.60     23.83 o 
  -6 -11   3        5.24       -3.00     18.89 o 
  -5 -11   3      164.10      145.61     32.60 o 
  -4 -11   3       47.88       47.96     25.56 o 
  -3 -11   3      381.77      348.48     42.72 o 
  -2 -11   3       43.94       64.53     24.81 o 
  -1 -11   3     2012.59     1938.75     73.74 o 
   0 -11   3      593.86      522.95     33.72 o 
   1 -11   3     4035.77     3992.16    133.32 o 
   2 -11   3      469.81      457.00     34.25 o 
   3 -11   3      516.72      464.42     36.20 o 
   4 -11   3      386.30      458.87     35.92 o 
   5 -11   3       81.59       70.67     25.03 o 
   6 -11   3        0.68       21.28     13.64 o 
   7 -11   3        0.29        5.92     15.81 o 
   8 -11   3        0.68       -3.30     17.39 o 
   9 -11   3        9.75       21.88     12.22 o 
  -8 -10   3       50.54       21.88     29.83 o 
  -7 -10   3        4.83      -12.82     22.33 o 
  -6 -10   3      297.43      320.23     45.34 o 
  -5 -10   3      238.79      266.27     39.19 o 
  -4 -10   3     1070.79      991.78     72.17 o 
  -3 -10   3       62.53       59.58     20.98 o 
  -2 -10   3     1636.72     1687.77     94.65 o 
  -1 -10   3      282.93      277.74     22.86 o 
   0 -10   3     1823.88     1783.70     69.32 o 
   1 -10   3     3713.50     3907.33    128.83 o 
   2 -10   3      722.76      665.26     41.14 o 
   3 -10   3       16.56       36.65     14.46 o 
   4 -10   3      121.58       78.76     20.91 o 
   5 -10   3       51.49       33.95     19.86 o 
   6 -10   3      296.56      352.60     38.67 o 
   7 -10   3      411.26      321.35     40.47 o 
   8 -10   3      356.06      362.49     43.84 o 
   9 -10   3       88.05       83.04     19.56 o 
  -8  -9   3        4.69      -12.37     23.31 o 
  -7  -9   3      777.90      741.63     68.20 o 
  -6  -9   3       35.75       23.98     21.58 o 
  -5  -9   3      561.59      497.02     50.51 o 
  -4  -9   3      130.88      118.78     27.43 o 
  -3  -9   3     3116.06     3249.04    151.68 o 
  -2  -9   3     1234.99     1162.43     47.89 o 
  -1  -9   3      730.57      799.26     38.37 o 
   0  -9   3      100.45      115.79     16.79 o 
   1  -9   3        2.54       20.83     11.77 o 
   2  -9   3       69.50      110.31     19.48 o 
   3  -9   3       16.48       14.24     14.09 o 
   4  -9   3       21.52       16.64     15.59 o 
   5  -9   3      137.02      136.77     23.38 o 
   6  -9   3      168.14      187.95     27.73 o 
   7  -9   3      652.32      642.78     55.38 o 
   8  -9   3      423.52      340.69     41.59 o 
   9  -9   3       93.56       71.34     21.13 o 
  10  -9   3       63.35       66.17     17.31 o 
  -9  -8   3        8.41       30.58     33.57 o 
  -8  -8   3      835.22      905.52     79.29 o 
  -7  -8   3       96.55       71.94     26.60 o 
  -6  -8   3      615.12      642.78     56.73 o 
  -5  -8   3       20.40       22.03     18.06 o 
  -4  -8   3       93.26      103.50     23.68 o 
  -3  -8   3     1581.16     1531.14     85.88 o 
  -2  -8   3       34.24       65.35     13.11 o 
  -1  -8   3       51.43       64.60     13.71 o 
   0  -8   3      293.30      280.66     21.81 o 
   1  -8   3       59.50       77.71     14.91 o 
   2  -8   3     4246.22     4423.31    141.42 o 
   3  -8   3      274.29      365.87     31.40 o 
   4  -8   3      418.11      452.87     48.79 o 
   5  -8   3     1163.33     1185.51     72.47 o 
   6  -8   3       75.99      100.35     22.11 o 
   7  -8   3      461.45      389.02     41.07 o 
   8  -8   3      346.36      327.95     39.64 o 
   9  -8   3       55.67       43.54     15.14 o 
  10  -8   3        0.38      -11.99     11.92 o 
  -9  -7   3      387.46      329.22     54.18 o 
  -8  -7   3       25.39        7.57     18.66 o 
  -7  -7   3       41.27       11.99     19.11 o 
  -6  -7   3        4.12        5.32     17.01 o 
  -5  -7   3       21.61       16.41     17.76 o 
  -4  -7   3      457.33      395.02     38.30 o 
  -3  -7   3     2974.05     3063.11     95.93 o 
  -2  -7   3     3733.04     3974.03    119.38 o 
  -1  -7   3     1429.77     1447.36     53.13 o 
   0  -7   3       45.27       41.59     10.94 o 
   1  -7   3     1976.44     1865.08     67.60 o 
   2  -7   3       18.29       12.74     12.82 o 
   3  -7   3     2715.95     2707.06     98.40 o 
   4  -7   3        2.59      -10.19     24.06 o 
   5  -7   3     2182.61     2110.44    108.07 o 
   6  -7   3     1176.99     1102.77     70.07 o 
   7  -7   3       64.83       69.17     20.23 o 
   8  -7   3       74.79       44.97     19.11 o 
   9  -7   3       48.98       52.91     16.04 o 
  10  -7   3       45.90       36.12     14.39 o 
  -9  -6   3       28.69       41.89     29.38 o 
  -8  -6   3        2.10        6.74     17.54 o 
  -7  -6   3       69.91       76.29     22.86 o 
  -6  -6   3      556.47      538.46     49.46 o 
  -5  -6   3       64.64       68.95     21.06 o 
  -4  -6   3      560.63      511.03     26.45 o 
  -3  -6   3      272.50      305.69     18.36 o 
  -2  -6   3    22416.86    23498.76    625.17 o 
  -1  -6   3      481.51      504.96     25.18 o 
   0  -6   3     3301.70     3239.60     99.07 o 
   1  -6   3     4967.75     5343.07    156.93 o 
   2  -6   3       18.42        6.82     11.39 o 
   3  -6   3     2181.52     2556.27     92.18 o 
   4  -6   3      244.68      283.66     38.75 o 
   5  -6   3        2.15        0.90     14.24 o 
   6  -6   3        3.89        6.74     12.67 o 
   7  -6   3       13.94       32.45     15.74 o 
   8  -6   3      298.58      280.21     34.40 o 
   9  -6   3      114.31      106.12     22.48 o 
  -9  -5   3        4.47       13.41     21.13 o 
  -8  -5   3       17.71       16.94     20.08 o 
  -7  -5   3      541.13      496.64     49.76 o 
  -6  -5   3        4.96       23.16     16.34 o 
  -5  -5   3      725.21      633.71     49.69 o 
  -4  -5   3        0.07       -3.37      7.42 o 
  -3  -5   3     4156.60     4185.66    123.20 o 
  -2  -5   3     1400.65     1600.46     53.73 o 
  -1  -5   3    17005.90    18517.06    493.19 o 
   0  -5   3     1293.07     1391.52     48.34 o 
   1  -5   3      358.92      384.00     22.71 o 
   2  -5   3     1716.11     1888.32     67.45 o 
   3  -5   3      425.65      432.94     43.62 o 
   4  -5   3       14.59       26.53     23.01 o 
   5  -5   3      543.78      599.31     44.29 o 
   6  -5   3      596.81      592.72     44.97 o 
   7  -5   3      658.05      640.90     50.14 o 
   8  -5   3      497.18      469.74     43.62 o 
   9  -5   3      141.17      159.70     26.83 o 
 -10  -4   3       80.11       87.46     39.12 o 
  -9  -4   3      127.50       93.30     29.15 o 
  -8  -4   3      896.84      827.96     69.32 o 
  -7  -4   3        1.10       26.98     20.08 o 
  -6  -4   3     1919.68     1701.71     95.63 o 
  -5  -4   3      237.56      234.12     18.21 o 
  -4  -4   3     2345.07     2298.92     74.79 o 
  -3  -4   3      657.63      678.90     28.93 o 
  -2  -4   3      259.04      287.03     16.56 o 
  -1  -4   3    16694.63    18095.66    480.38 o 
   0  -4   3       76.45       91.80     10.49 o 
   1  -4   3     1422.81     1485.47     73.59 o 
   2  -4   3      306.81      307.49     21.81 o 
   3  -4   3     2540.53     3003.75    146.36 o 
   4  -4   3     4873.57     5184.72    235.17 o 
   5  -4   3      280.64      258.18     27.43 o 
   6  -4   3      775.08      695.16     48.56 o 
   7  -4   3      246.56      262.60     29.45 o 
   8  -4   3      143.63      144.04     24.43 o 
  10  -4   3       79.13      113.61     24.88 o 
 -10  -3   3      106.04       95.85     35.45 o 
  -9  -3   3      187.47      197.40     39.34 o 
  -8  -3   3       28.48       39.34     20.08 o 
  -7  -3   3      344.05      401.84     44.29 o 
  -6  -3   3      177.18      199.72     19.34 o 
  -5  -3   3       51.64       42.94     11.62 o 
  -4  -3   3        2.91        3.60      7.04 o 
  -3  -3   3      117.27       91.73     10.49 o 
  -2  -3   3        2.03       20.46      6.74 o 
  -1  -3   3      108.20      100.65      9.59 o 
   0  -3   3       11.35       13.56      6.89 o 
   1  -3   3     2386.10     2453.10     71.68 o 
   2  -3   3     2443.49     2686.90    126.05 o 
   3  -3   3     4204.05     4066.13    184.51 o 
   4  -3   3      333.79      482.63     43.54 o 
   5  -3   3      966.07      881.92     53.13 o 
   6  -3   3     1288.15     1263.15     71.49 o 
   7  -3   3       31.69       32.00     14.69 o 
   8  -3   3       46.82       54.03     15.66 o 
   9  -3   3      198.89      174.91     30.28 o 
  10  -3   3        8.08       20.23     15.06 o 
 -10  -2   3      126.14      120.36     39.87 o 
  -9  -2   3       91.16      115.86     32.45 o 
  -8  -2   3      142.89      146.51     31.33 o 
  -7  -2   3       80.30       85.36     22.93 o 
  -6  -2   3      925.52      898.03     41.29 o 
  -5  -2   3      180.84      199.20     17.54 o 
  -4  -2   3     2268.45     2197.08     71.64 o 
  -3  -2   3      790.45      858.46     33.27 o 
  -2  -2   3       26.29       17.61      6.07 o 
  -1  -2   3     1171.84     1299.50     41.14 o 
   0  -2   3    30260.93    28605.85    686.16 o 
   2  -2   3    10231.24    11256.90    450.55 o 
   3  -2   3      289.84      261.10     30.50 o 
   4  -2   3      225.53      205.42     29.30 o 
   5  -2   3      572.10      470.56     34.62 o 
   6  -2   3        0.58        1.42     13.71 o 
   7  -2   3       26.14       25.48     13.26 o 
   8  -2   3      434.16      473.26     46.99 o 
   9  -2   3       93.75      122.08     26.15 o 
  10  -2   3      101.52      113.76     25.41 o 
 -10  -1   3       25.87        7.94     31.40 o 
  -9  -1   3       10.56        6.30     21.58 o 
  -8  -1   3       70.33       91.58     26.00 o 
  -7  -1   3      605.22      608.23     35.82 o 
  -6  -1   3       15.70       14.54     11.62 o 
  -5  -1   3     4001.93     4115.82    125.23 o 
  -4  -1   3     2499.05     2796.61     87.16 o 
  -3  -1   3     1556.53     1563.44     51.78 o 
  -2  -1   3      328.66      303.44     15.59 o 
  -1  -1   3     3066.40     3465.92    143.36 o 
   0  -1   3     4869.13     5518.26    116.79 o 
   1  -1   3      231.73      244.98     12.58 o 
   2  -1   3      994.90     1049.19     57.03 o 
   3  -1   3      841.41     1017.04     60.03 o 
   4  -1   3      827.92      978.14     60.93 o 
   5  -1   3      100.00       77.27     15.06 o 
   6  -1   3      300.63      292.95     28.48 o 
   7  -1   3      139.93      136.92     16.26 o 
   8  -1   3      214.28      209.91     30.73 o 
   9  -1   3      488.04      502.41     51.93 o 
  10  -1   3      291.96      303.29     40.92 o 
 -10   0   3      125.80      188.63     43.17 o 
  -9   0   3       80.56       73.44     28.93 o 
  -8   0   3      415.69      409.33     48.04 o 
  -7   0   3      131.21      146.66     17.91 o 
  -6   0   3     1895.26     1858.56     68.65 o 
  -5   0   3      136.39      143.89     15.06 o 
  -4   0   3     3853.87     3709.63    160.30 o 
  -3   0   3     1167.73     1195.40     60.40 o 
  -2   0   3     1331.14     1245.09     60.48 o 
  -1   0   3     2347.72     2354.98    100.80 o 
   0   0   3      207.24      202.34     11.65 o 
   1   0   3     5777.02     6287.95    162.49 o 
   2   0   3      167.63       -4.20      7.72 o 
   3   0   3      128.70      153.03     20.16 o 
   4   0   3      352.68      282.76     29.00 o 
   5   0   3     1777.83     1965.58     66.02 o 
   6   0   3     1380.68     1381.18     53.13 o 
   7   0   3      509.83      497.77     44.89 o 
   8   0   3       10.05       46.39     19.63 o 
   9   0   3      126.66      135.42     26.98 o 
  10   0   3      121.52       93.23     23.16 o 
 -10   1   3       76.83       82.06     35.60 o 
  -9   1   3      565.25      600.96     61.60 o 
  -8   1   3      272.58      267.39     25.26 o 
  -7   1   3      452.78      470.19     30.95 o 
  -6   1   3      118.11       85.58     20.38 o 
  -5   1   3      213.48      178.44     23.01 o 
  -4   1   3        9.49        8.99     11.47 o 
  -3   1   3      211.24      220.48     21.36 o 
  -2   1   3     1585.92     1730.71     79.59 o 
  -1   1   3       12.51       15.32      5.94 o 
   0   1   3      410.21      409.63     13.64 o 
   1   1   3    15983.48    16792.90   1056.87 o 
   2   1   3        7.66       13.57      6.05 o 
   3   1   3      138.27      101.65     11.13 o 
   4   1   3     4861.76     4982.37    141.79 o 
   5   1   3     4564.36     4763.54    139.54 o 
   6   1   3     1834.59     1829.56     65.20 o 
   7   1   3     1049.73     1015.84     69.10 o 
   8   1   3      124.72      134.75     26.98 o 
   9   1   3        0.62       -7.42     13.41 o 
  10   1   3        4.67       35.82     16.11 o 
 -10   2   3      117.64      190.35     43.09 o 
  -9   2   3       64.02       74.42     26.90 o 
  -8   2   3       34.57       34.47     16.94 o 
  -7   2   3      274.89      327.42     34.55 o 
  -6   2   3      360.20      382.88     36.95 o 
  -5   2   3        7.50        6.89     13.11 o 
  -4   2   3     4417.11     4619.43    196.65 o 
  -3   2   3     1860.60     1819.74     85.73 o 
  -2   2   3      477.76      419.00     28.18 o 
  -1   2   3      377.70      391.50     14.79 o 
   0   2   3     1345.02     1393.68    108.55 o 
   1   2   3      990.53     1059.51     38.97 o 
   2   2   3      315.12      439.91     26.30 o 
   3   2   3      438.17      475.46     21.59 o 
   4   2   3     2138.01     2204.42     68.80 o 
   5   2   3     1198.63     1161.90     43.62 o 
   6   2   3       10.38        9.59     14.01 o 
   7   2   3      318.11      283.96     35.30 o 
   8   2   3        0.06      -10.27     13.64 o 
   9   2   3      168.97      166.45     29.23 o 
  10   2   3       12.38       34.32     18.96 o 
 -10   3   3        0.24      -32.15     22.33 o 
  -9   3   3       64.22       53.73     19.86 o 
  -8   3   3        2.94       12.67     15.96 o 
  -7   3   3        9.96        2.47     14.46 o 
  -6   3   3      149.87      130.85     22.48 o 
  -5   3   3     1367.97     1211.29     69.55 o 
  -4   3   3      118.29      127.93     20.76 o 
  -3   3   3    17512.87    17223.71    674.33 o 
  -2   3   3     5727.38     5885.28    239.14 o 
  -1   3   3     4345.91     4571.73    101.21 o 
   1   3   3      645.21      784.10     22.43 o 
   2   3   3      967.58      881.09     29.99 o 
   3   3   3      432.73      406.00     18.64 o 
   4   3   3     1413.65     1605.03     52.23 o 
   5   3   3      165.68      171.69     24.73 o 
   6   3   3      930.62      880.12     59.80 o 
   7   3   3      448.88      505.71     46.61 o 
   8   3   3       51.33       25.93     17.24 o 
   9   3   3       48.81       63.25     19.04 o 
 -10   4   3       55.99       87.31     35.97 o 
  -9   4   3      122.30      146.21     28.33 o 
  -8   4   3      652.48      673.35     57.56 o 
  -7   4   3        3.46        1.57     15.51 o 
  -6   4   3      368.66      373.96     35.52 o 
  -5   4   3      207.58      193.95     25.18 o 
  -4   4   3     4686.88     4400.22    190.05 o 
  -3   4   3     1438.49     1540.96     76.82 o 
  -2   4   3     5323.88     5219.50    149.84 o 
  -1   4   3     2175.30     2254.66     55.13 o 
   0   4   3     1870.08     1912.31     46.54 o 
   1   4   3     6516.74     7231.97    154.63 o 
   2   4   3       23.71       30.80      6.25 o 
   3   4   3      146.78      179.04     20.61 o 
   4   4   3      138.49      117.21     19.41 o 
   5   4   3     2301.48     1981.09     98.92 o 
   6   4   3      802.40      842.57     58.53 o 
   7   4   3     1076.40      967.50     68.20 o 
   8   4   3      505.13      486.67     48.79 o 
   9   4   3       84.47       98.70     22.03 o 
  10   4   3      198.19      227.37     33.20 o 
 -10   5   3       10.03       37.17     17.24 o 
  -9   5   3      343.75      420.65     46.84 o 
  -8   5   3        6.84        7.64     16.49 o 
  -7   5   3       28.43       29.08     19.11 o 
  -6   5   3        8.02        4.50     12.89 o 
  -5   5   3     4792.19     4614.33    204.44 o 
  -4   5   3     1119.97     1048.51     62.20 o 
  -3   5   3      181.75      159.55     25.18 o 
  -2   5   3     1917.24     2072.55     68.92 o 
  -1   5   3      499.71      483.85     27.09 o 
   0   5   3      739.95      813.61     24.66 o 
   1   5   3     6749.20     7113.18    153.25 o 
   2   5   3     2254.71     2597.79    113.09 o 
   3   5   3     1508.72     1532.27     76.59 o 
   4   5   3     1374.78     1332.17     72.39 o 
   5   5   3     1897.45     1912.22     98.02 o 
   6   5   3     1698.66     1659.44     93.08 o 
   7   5   3      398.58      413.76     42.94 o 
   8   5   3      173.82      176.64     29.68 o 
   9   5   3      256.55      254.65     35.52 o 
 -10   6   3      152.07      169.59     28.93 o 
  -9   6   3        1.73       30.88     15.14 o 
  -8   6   3      341.89      352.00     41.82 o 
  -7   6   3       93.50       99.15     22.63 o 
  -6   6   3        0.71       13.26     16.34 o 
  -5   6   3       62.14       41.29     17.39 o 
  -4   6   3      360.01      308.31     29.98 o 
  -3   6   3        0.07       -7.19     12.82 o 
   0   6   3     2409.06     2457.01     59.82 o 
   1   6   3      264.94      277.88     13.26 o 
   2   6   3    18112.27    19881.52    529.32 o 
   3   6   3     2212.67     2162.30    103.50 o 
   4   6   3     2731.31     2678.58    124.63 o 
   5   6   3     1398.69     1396.55     80.86 o 
   6   6   3      370.60      323.82     36.80 o 
   7   6   3        1.23       -3.37     14.69 o 
   8   6   3        0.85        0.90     13.11 o 
   9   6   3       10.62        1.27     13.04 o 
  -9   7   3        5.37       -5.10     14.84 o 
  -8   7   3       23.27       65.57     23.61 o 
  -7   7   3      178.56      239.89     33.27 o 
  -6   7   3      188.97      210.51     30.20 o 
  -5   7   3      621.45      655.14     49.31 o 
  -4   7   3        6.97       19.78     14.91 o 
  -3   7   3     1940.72     1867.38     68.82 o 
  -2   7   3      167.15      189.47     14.09 o 
  -1   7   3     5268.86     5251.45    219.02 o 
   0   7   3      275.78      296.80     14.47 o 
   1   7   3     2445.02     2426.52     60.17 o 
   2   7   3     1300.72     1373.23     45.76 o 
   3   7   3     1192.68     1101.95     66.02 o 
   4   7   3     1551.46     1509.63     84.08 o 
   5   7   3       49.88       51.11     17.16 o 
   6   7   3      325.46      314.38     37.17 o 
   7   7   3      134.47      127.85     26.45 o 
   9   7   3       82.65       72.09     18.74 o 
 -10   8   3       15.11       -0.90     11.24 o 
  -9   8   3        6.56       31.85     17.46 o 
  -8   8   3      301.20      270.02     37.62 o 
  -7   8   3        0.59       16.11     18.21 o 
  -6   8   3     2586.36     2413.96    127.93 o 
  -5   8   3        0.76        2.62     13.56 o 
  -4   8   3     4096.06     3738.11    170.49 o 
  -3   8   3        3.24       10.12     11.64 o 
  -2   8   3     6856.22     7100.72    159.09 o 
  -1   8   3      710.19      764.98     72.43 o 
   1   8   3        0.72        2.31      8.21 o 
   2   8   3      695.16      794.31     54.26 o 
   3   8   3     1298.85     1355.55     78.69 o 
   4   8   3      799.22      794.16     57.33 o 
   5   8   3       64.30       37.85     18.44 o 
   6   8   3      320.38      261.62     35.07 o 
   7   8   3      982.44      927.03     72.09 o 
   9   8   3       88.58       94.50     20.83 o 
  -9   9   3      154.31      193.28     30.50 o 
  -8   9   3        4.30        9.37     15.81 o 
  -7   9   3     1037.85      951.69     71.57 o 
  -6   9   3        2.90       32.15     16.71 o 
  -5   9   3     2066.32     1793.29     99.67 o 
  -4   9   3      159.86      129.20     22.11 o 
  -3   9   3      551.38      496.09     31.62 o 
  -2   9   3      338.23      323.33     18.18 o 
  -1   9   3      535.57      558.53     23.64 o 
   0   9   3      358.44      364.47     28.07 o 
   1   9   3     1213.40     1244.98     37.53 o 
   2   9   3     1520.53     1634.86     60.03 o 
   3   9   3     3905.08     3971.40    176.19 o 
   4   9   3      640.54      605.31     50.29 o 
   5   9   3     1478.73     1334.27     85.06 o 
   6   9   3      480.80      483.75     50.44 o 
   7   9   3      571.55      547.68     55.16 o 
   8   9   3      119.43       91.80     21.43 o 
  -9  10   3        2.64       24.96     14.01 o 
  -8  10   3      210.37      237.57     34.32 o 
  -7  10   3       55.90       94.50     24.51 o 
  -6  10   3      363.92      329.37     41.22 o 
  -5  10   3       28.54       57.78     22.63 o 
  -4  10   3        9.95        5.02     12.32 o 
  -3  10   3      277.52      292.98     42.34 o 
  -2  10   3      434.45      398.51     20.68 o 
  -1  10   3      107.37      102.46     21.32 o 
   0  10   3     1754.61     1741.03     49.69 o 
   1  10   3      702.65      660.39     33.65 o 
   2  10   3     1459.45     1495.02     57.86 o 
   3  10   3      241.39      243.86     32.60 o 
   4  10   3     1950.34     1937.03    107.32 o 
   5  10   3      874.09      831.86     64.97 o 
   6  10   3      383.88      459.47     49.61 o 
   7  10   3        5.98       -3.60     14.39 o 
   8  10   3       17.15       25.41     14.39 o 
  -9  11   3       68.48      115.11     23.46 o 
  -8  11   3       12.05        8.69     10.87 o 
  -7  11   3       24.74       38.07     18.74 o 
  -6  11   3       35.41       27.95     20.31 o 
  -5  11   3      739.45      602.01     52.98 o 
  -4  11   3      227.56      231.83     24.59 o 
  -3  11   3     2559.55     2553.63    127.55 o 
  -2  11   3      339.57      356.48     21.21 o 
  -1  11   3     3396.88     3524.53    108.89 o 
   0  11   3       25.34       35.76     10.29 o 
   1  11   3      195.85      128.83     20.98 o 
   2  11   3      878.51      861.01     42.34 o 
   3  11   3     3588.65     3431.67    162.77 o 
   4  11   3      128.87      182.63     32.23 o 
   5  11   3       63.71       56.81     23.68 o 
   6  11   3        3.49      -12.82     13.56 o 
   7  11   3       73.63       74.87     21.66 o 
  -9  12   3        1.52       45.49     19.19 o 
  -8  12   3       36.08       22.48     12.44 o 
  -7  12   3       11.53       15.06     22.93 o 
  -6  12   3      934.14      889.49     70.22 o 
  -5  12   3       71.88       78.69     24.06 o 
  -4  12   3     1534.76     1424.74     99.67 o 
  -3  12   3       25.23       20.16     13.70 o 
  -2  12   3     2402.70     2320.04    116.09 o 
  -1  12   3       60.30       26.00     19.75 o 
   0  12   3     1213.03     1249.51     52.23 o 
   1  12   3        0.82        7.42     12.14 o 
   2  12   3      131.11      121.41     18.74 o 
   3  12   3      597.03      549.25     35.22 o 
   4  12   3        0.18        0.60     18.06 o 
   5  12   3        2.22       23.76     20.61 o 
   6  12   3      330.19      341.14     43.47 o 
   7  12   3       16.28       38.89     24.21 o 
  -8  13   3        0.07        2.70     20.61 o 
  -7  13   3      417.12      346.53     47.21 o 
  -6  13   3        3.81       12.59     22.18 o 
  -5  13   3     2490.33     2126.78    120.43 o 
  -4  13   3      273.50      282.01     28.50 o 
  -3  13   3       66.53       87.61     18.23 o 
  -2  13   3       78.21       73.50     15.35 o 
  -1  13   3       19.22       17.63     12.97 o 
   0  13   3        2.48        7.79     17.39 o 
   1  13   3       92.29       89.93     25.93 o 
   2  13   3      360.00      375.31     29.00 o 
   3  13   3      263.62      250.31     26.38 o 
   4  13   3      180.13      158.73     21.81 o 
   5  13   3      470.03      505.56     53.06 o 
   6  13   3        7.93       21.81     16.11 o 
  -8  14   3       80.59       77.79     30.05 o 
  -7  14   3      123.07      100.12     28.85 o 
  -6  14   3      354.85      418.93     49.61 o 
  -5  14   3      153.55      152.69     23.69 o 
  -4  14   3      235.42      212.86     30.31 o 
  -3  14   3       28.52       11.38     13.88 o 
  -2  14   3      163.28      171.37     20.60 o 
  -1  14   3        2.81       25.48     22.33 o 
   0  14   3      829.59      815.07     67.90 o 
   1  14   3      170.11      198.30     34.25 o 
   2  14   3      234.14      200.02     35.00 o 
   3  14   3      444.28      411.36     48.79 o 
   4  14   3      791.17      730.24     44.82 o 
   5  14   3      229.01      227.45     26.60 o 
   6  14   3       53.07       82.89     22.03 o 
  -7  15   3        0.30      -15.96     25.11 o 
  -6  15   3       17.48       27.73     22.71 o 
  -5  15   3      109.63      121.26     23.17 o 
  -4  15   3       12.77       21.82     16.58 o 
  -3  15   3       33.57       21.85     15.71 o 
  -2  15   3       25.42       54.13     30.05 o 
  -1  15   3      990.16      992.98     79.89 o 
   0  15   3       69.70       96.00     29.38 o 
   1  15   3      324.43      374.49     47.36 o 
   2  15   3       85.07       70.67     26.45 o 
   3  15   3      258.78      264.40     38.37 o 
   4  15   3      345.09      386.18     47.29 o 
   5  15   3       54.31      103.20     26.15 o 
  -7  16   3        0.01      -11.77     31.10 o 
  -6  16   3      244.92      295.50     47.96 o 
  -5  16   3        0.28       13.15     19.37 o 
  -4  16   3      412.86      494.10     41.50 o 
  -3  16   3        4.75       39.09     19.92 o 
  -2  16   3      178.30      203.62     40.09 o 
  -1  16   3       47.72       34.47     23.53 o 
   0  16   3      663.98      691.27     67.67 o 
   1  16   3        2.13      -11.47     17.54 o 
   2  16   3       35.08       59.58     23.23 o 
   3  16   3      252.23      253.45     39.04 o 
   4  16   3       12.73       34.62     20.83 o 
  -6  17   3        1.23      -15.96     31.85 o 
  -5  17   3      283.63      311.08     34.91 o 
  -4  17   3       14.10       41.68     21.10 o 
  -3  17   3      248.56      309.59     48.34 o 
  -2  17   3       50.72       52.53     25.41 o 
  -1  17   3       94.72      110.31     29.30 o 
   0  17   3        0.85        1.87     16.94 o 
   1  17   3       18.88       47.81     25.41 o 
   2  17   3       91.00      131.97     29.38 o 
   3  17   3      131.47      145.84     28.70 o 
  -5  18   3        0.37       21.75     35.90 o 
  -4  18   3       11.73       52.19     44.18 o 
  -3  18   3        0.02       35.07     27.50 o 
  -2  18   3       21.46       33.80     23.68 o 
  -1  18   3       39.50       27.95     23.98 o 
   0  18   3      141.21      203.32     36.05 o 
   1  18   3       14.56       31.03     18.44 o 
   2  18   3      263.66      344.81     45.34 o 
  -3  19   3        3.91       27.20     25.56 o 
  -2  19   3        8.38       44.67     24.13 o 
  -1  19   3       80.64      125.30     30.65 o 
   0  19   3       65.34       76.22     27.28 o 
  -1 -19   4        8.91       -3.30     42.04 o 
   0 -19   4      110.18      136.47     50.36 o 
   1 -19   4      179.13      162.47     54.41 o 
   2 -19   4       41.49       94.95     44.59 o 
   3 -19   4       64.65       83.04     50.14 o 
   4 -19   4       52.91       96.18     49.95 o 
  -3 -18   4        0.07        0.82     37.85 o 
  -2 -18   4       10.23       -5.77     34.10 o 
  -1 -18   4       49.56       53.21     33.57 o 
   0 -18   4      498.22      448.38     60.85 o 
   1 -18   4      304.95      288.08     52.08 o 
   2 -18   4      110.35      162.70     46.31 o 
   3 -18   4        8.08       13.67     22.25 o 
   4 -18   4      181.31      243.53     55.27 o 
   5 -18   4       68.88       65.40     33.76 o 
  -4 -17   4        0.29      -20.61     35.45 o 
  -3 -17   4      111.02       99.07     32.45 o 
  -2 -17   4       33.17       19.48     27.20 o 
   0 -17   4      382.82      452.50     59.88 o 
   1 -17   4      721.51      799.71     78.24 o 
   2 -17   4       24.02       45.17     21.20 o 
   3 -17   4       52.17       93.79     28.89 o 
   4 -17   4        1.10       -0.15     21.99 o 
   5 -17   4       84.31      118.81     32.41 o 
   6 -17   4       14.54        4.12     37.85 o 
  -5 -16   4        0.35      -25.48     37.10 o 
  -4 -16   4      129.73      124.70     39.42 o 
  -3 -16   4        0.91      128.68     35.75 o 
  -2 -16   4      747.98      660.01     68.12 o 
  -1 -16   4      303.65      237.04     41.59 o 
   0 -16   4      397.53      362.87     50.81 o 
   1 -16   4        3.18        5.17     21.66 o 
   2 -16   4       55.05       53.96     20.79 o 
   3 -16   4       36.99       23.66     18.89 o 
   4 -16   4      144.68      164.66     28.72 o 
   5 -16   4       87.82       80.10     26.26 o 
   6 -16   4      129.15      166.67     49.01 o 
   7 -16   4      113.94      187.43     60.93 o 
  -5 -15   4       83.09      100.20     37.62 o 
  -4 -15   4        7.43       83.86     32.90 o 
  -3 -15   4      351.69      438.86     53.81 o 
  -2 -15   4        0.49        4.80     18.36 o 
  -1 -15   4       21.02       48.71     26.53 o 
   0 -15   4      341.45      299.02     43.32 o 
   1 -15   4      122.10      131.37     21.13 o 
   2 -15   4      170.98      179.11     25.78 o 
   3 -15   4       38.85       69.11     21.34 o 
   4 -15   4      262.37      304.78     52.72 o 
   5 -15   4      343.61      480.78     44.66 o 
   6 -15   4      534.08      714.42     75.92 o 
   7 -15   4      145.78      275.11     56.51 o 
  -6 -14   4       35.71       33.42     34.47 o 
  -5 -14   4       32.31       65.27     27.50 o 
  -4 -14   4        2.50      -25.18     26.53 o 
  -3 -14   4      244.35      264.17     42.49 o 
  -2 -14   4       71.32       35.90     22.56 o 
  -1 -14   4       20.54       23.53     23.01 o 
   0 -14   4      343.66      281.18     41.14 o 
   1 -14   4      521.23      525.12     38.07 o 
   2 -14   4      614.42      609.35     43.09 o 
   3 -14   4      418.65      446.21     40.09 o 
   4 -14   4      340.46      392.92     60.97 o 
   5 -14   4      319.76      293.48     35.56 o 
   6 -14   4      160.47      176.64     41.82 o 
   7 -14   4       64.79       64.60     34.92 o 
   8 -14   4      130.34      228.05     41.07 o 
  -7 -13   4       28.77       31.93     41.59 o 
  -6 -13   4       83.81       53.06     32.37 o 
  -5 -13   4      235.51      217.71     37.70 o 
  -4 -13   4      113.09       76.14     27.65 o 
  -3 -13   4      806.69      784.72     66.77 o 
  -2 -13   4        1.41       20.16     22.71 o 
  -1 -13   4     1326.38     1199.82     82.44 o 
   0 -13   4      994.83      841.97     47.44 o 
   1 -13   4     1990.85     1913.05     81.09 o 
   2 -13   4      197.00      243.71     27.58 o 
   3 -13   4      854.52      848.04     53.66 o 
   4 -13   4      505.64      593.27     45.88 o 
   5 -13   4       26.77       19.56     18.97 o 
   6 -13   4       22.79       54.26     28.93 o 
   7 -13   4       51.02       98.02     27.95 o 
   8 -13   4        0.41       46.31     23.68 o 
  -7 -12   4       61.60       40.92     33.20 o 
  -6 -12   4      170.23      165.77     39.12 o 
  -5 -12   4       31.21       32.15     23.98 o 
  -4 -12   4     2969.87     2799.01    146.89 o 
  -3 -12   4      642.74      688.72     61.38 o 
  -2 -12   4     2154.69     2101.53    117.06 o 
  -1 -12   4      112.17      141.34     19.19 o 
   0 -12   4     1043.60      999.80     50.59 o 
   1 -12   4      267.05      269.79     26.60 o 
   2 -12   4     1522.21     1511.36     70.00 o 
   3 -12   4        8.51       16.34     13.04 o 
   4 -12   4       19.72        2.70     14.91 o 
   5 -12   4       24.48       21.51     23.08 o 
   6 -12   4       10.23       -1.65     22.03 o 
   7 -12   4       49.69       48.41     22.18 o 
   8 -12   4       48.24       97.42     26.90 o 
   9 -12   4      151.78      175.06     30.88 o 
  -7 -11   4      362.97      393.30     53.36 o 
  -6 -11   4        0.31        3.22     20.98 o 
  -5 -11   4      954.21      946.07     74.72 o 
  -4 -11   4     1111.79      977.02     73.97 o 
  -3 -11   4     2562.71     2418.31    127.18 o 
  -2 -11   4      206.94      165.32     32.00 o 
  -1 -11   4       86.89       99.97     15.89 o 
   0 -11   4       12.13       22.56     13.19 o 
   1 -11   4        0.79       11.02     14.69 o 
   2 -11   4        0.39       -1.57     10.04 o 
   3 -11   4       83.98       78.31     18.96 o 
   4 -11   4      449.12      457.67     39.72 o 
   5 -11   4      127.63      162.17     32.82 o 
   6 -11   4      497.54      599.69     57.11 o 
   7 -11   4      465.38      619.70     59.58 o 
   8 -11   4      197.64      300.07     41.89 o 
   9 -11   4       97.79      132.20     26.38 o 
  -8 -10   4      387.18      436.24     59.65 o 
  -7 -10   4       27.25       19.48     27.05 o 
  -6 -10   4      615.99      593.47     59.95 o 
  -5 -10   4      212.80      179.86     32.75 o 
  -4 -10   4       93.54       59.80     27.20 o 
  -3 -10   4      334.53      303.74     36.80 o 
  -2 -10   4      451.39      409.26     27.28 o 
  -1 -10   4      611.89      605.76     34.17 o 
   0 -10   4      185.22      190.50     21.06 o 
   1 -10   4      361.13      332.59     27.88 o 
   2 -10   4     1977.20     1831.36     75.77 o 
   3 -10   4      542.67      501.21     37.55 o 
   4 -10   4     1549.33     1494.12     72.92 o 
   5 -10   4      873.93      960.91     72.39 o 
   6 -10   4        2.50       -8.99     17.16 o 
   7 -10   4      590.65      531.94     52.98 o 
   8 -10   4      171.85      192.83     32.75 o 
   9 -10   4      139.64      131.07     25.26 o 
  -8  -9   4        0.10        1.20     24.58 o 
  -7  -9   4      156.02      177.69     34.55 o 
  -6  -9   4       96.62       72.77     26.23 o 
  -5  -9   4       59.52       51.41     23.31 o 
  -4  -9   4      203.56      201.74     31.48 o 
  -3  -9   4     1447.51     1342.06     80.71 o 
  -2  -9   4        1.28        7.04     11.17 o 
  -1  -9   4     4146.50     4216.61    131.52 o 
   0  -9   4      635.15      695.69     36.42 o 
   1  -9   4     1102.21     1060.28     49.31 o 
   2  -9   4       37.25       25.63     13.04 o 
   3  -9   4     1979.84     1770.96     83.26 o 
   4  -9   4      363.98      382.05     34.17 o 
   5  -9   4       48.41       62.05     29.45 o 
   6  -9   4        2.75       17.54     17.76 o 
   7  -9   4      163.01      171.54     28.48 o 
   8  -9   4       25.18       39.94     19.41 o 
   9  -9   4        1.25        0.15      9.89 o 
  -9  -8   4       12.23       46.91     33.42 o 
  -8  -8   4       55.65       36.57     22.63 o 
  -7  -8   4        2.09       26.98     19.34 o 
  -6  -8   4      270.52      266.87     37.17 o 
  -5  -8   4       53.97       40.54     17.84 o 
  -4  -8   4      583.76      633.56     51.34 o 
  -3  -8   4       61.33       79.44     12.74 o 
  -2  -8   4    15005.20    16162.60    439.01 o 
  -1  -8   4      660.54      638.81     32.60 o 
   0  -8   4     1086.54     1094.53     46.39 o 
   1  -8   4     2542.46     2579.73     89.03 o 
   2  -8   4     1255.00     1158.68     53.13 o 
   3  -8   4      284.12      276.01     28.10 o 
   4  -8   4        6.01        8.17     20.16 o 
   5  -8   4       49.59       33.35     26.98 o 
   6  -8   4      182.84      159.78     27.20 o 
   7  -8   4        4.14       28.33     16.79 o 
   8  -8   4      144.77      118.56     25.26 o 
   9  -8   4       42.71       72.77     19.71 o 
  10  -8   4       28.91       47.21     16.64 o 
  -9  -7   4      131.90      161.20     41.44 o 
  -8  -7   4       17.40       32.90     24.28 o 
  -7  -7   4     1079.59      976.20     75.54 o 
  -6  -7   4      110.91       75.62     23.91 o 
  -5  -7   4     1038.12      907.92     64.00 o 
  -4  -7   4      204.02      217.03     28.03 o 
  -3  -7   4     6925.53     7044.78    201.37 o 
  -2  -7   4     3226.95     3290.86    102.45 o 
  -1  -7   4      354.17      386.40     23.31 o 
   0  -7   4        0.74        1.80      9.07 o 
   1  -7   4      605.87      588.22     32.00 o 
   2  -7   4      353.52      478.80     31.18 o 
   3  -7   4      175.90      177.59     18.92 o 
   4  -7   4      281.76      337.46     45.71 o 
   5  -7   4      567.08      608.68     62.73 o 
   6  -7   4      822.32      805.40     58.53 o 
   7  -7   4      600.32      672.16     53.96 o 
   8  -7   4      516.90      503.84     47.96 o 
   9  -7   4      113.96      126.65     24.28 o 
  10  -7   4       46.28       56.88     16.79 o 
  -9  -6   4        0.15        9.07     23.01 o 
  -8  -6   4      433.94      456.70     52.61 o 
  -7  -6   4        4.01       19.86     20.01 o 
  -6  -6   4     1387.85     1343.64     84.46 o 
  -5  -6   4        0.13       -8.54     14.69 o 
  -4  -6   4     2123.65     2113.52     72.02 o 
  -3  -6   4      142.48      149.88     14.46 o 
  -2  -6   4     1900.53     2114.34     69.70 o 
  -1  -6   4       70.42       96.83     12.07 o 
   0  -6   4      732.49      708.50     31.70 o 
   1  -6   4        4.08        2.17      9.22 o 
   2  -6   4       68.64      120.91      8.28 o 
   3  -6   4        3.17       15.06     13.71 o 
   4  -6   4     2986.63     2515.51    138.79 o 
   5  -6   4     3355.49     3203.70    171.84 o 
   6  -6   4      207.76      210.51     26.68 o 
   7  -6   4      261.84      235.77     29.75 o 
   8  -6   4      450.57      464.04     44.74 o 
   9  -6   4      150.08      206.17     29.83 o 
  -9  -5   4      341.87      373.36     51.49 o 
  -8  -5   4        6.05       24.36     19.11 o 
  -7  -5   4      484.16      484.95     48.71 o 
  -6  -5   4        5.42       10.04     17.91 o 
  -5  -5   4       77.40       87.91     13.34 o 
  -4  -5   4        0.42        5.47      9.07 o 
  -3  -5   4      255.33      251.06     17.61 o 
  -2  -5   4      758.33      890.84     35.45 o 
  -1  -5   4     4430.42     4879.85    139.62 o 
   0  -5   4      112.63      140.89     13.49 o 
   1  -5   4       79.69       47.59     10.57 o 
   2  -5   4     1185.62     1162.55     32.76 o 
   3  -5   4     1884.71     1765.26    100.72 o 
   4  -5   4     1900.83     1730.94    105.14 o 
   5  -5   4     1704.98     1632.31    104.84 o 
   6  -5   4      187.11      178.66     24.58 o 
   7  -5   4      152.21      131.07     22.26 o 
   8  -5   4       29.80       38.97     17.46 o 
   9  -5   4        0.77      -17.61     12.14 o 
 -10  -4   4       67.66      114.96     41.29 o 
  -9  -4   4        0.38       -5.77     21.36 o 
  -8  -4   4       82.21      101.47     28.03 o 
  -7  -4   4      137.83      147.26     28.55 o 
  -6  -4   4      316.53      384.98     38.75 o 
  -5  -4   4       44.74       48.11     11.17 o 
  -4  -4   4      138.43      137.14     14.01 o 
  -3  -4   4      165.11      164.42     14.09 o 
  -2  -4   4     6342.33     6795.22    189.53 o 
  -1  -4   4        5.95        5.40      7.42 o 
   0  -4   4      481.89      409.86     20.46 o 
   1  -4   4      301.65      292.61     16.79 o 
   2  -4   4     1888.75     1963.47     49.64 o 
   3  -4   4      266.23      231.20     32.60 o 
   4  -4   4      301.72      304.41     39.19 o 
   5  -4   4      934.70      971.40     73.44 o 
   6  -4   4        8.76       18.14     12.37 o 
   7  -4   4       35.30       22.71     13.56 o 
   8  -4   4       53.83       61.83     18.14 o 
  10  -4   4        6.72       30.28     17.01 o 
 -10  -3   4        9.70       35.37     35.15 o 
  -9  -3   4        4.10       30.28     28.93 o 
  -8  -3   4        0.17       -9.44     18.66 o 
  -7  -3   4      239.46      281.93     37.70 o 
  -6  -3   4       50.58       45.86     12.44 o 
  -5  -3   4     3642.48     3291.08    104.39 o 
  -4  -3   4       13.50        3.52      7.79 o 
  -3  -3   4     5967.19     6275.12    176.94 o 
  -2  -3   4      107.11       99.97     10.42 o 
  -1  -3   4      320.14      439.91     20.16 o 
   0  -3   4      123.72      103.20     13.71 o 
   1  -3   4     1939.18     1886.40    112.79 o 
   2  -3   4      426.14      498.21     21.69 o 
   3  -3   4      285.68      327.27     34.25 o 
   4  -3   4      216.52      357.32     40.32 o 
   5  -3   4     2373.25     2428.80    131.82 o 
   6  -3   4      298.96      316.56     31.25 o 
   7  -3   4       21.27       29.83     13.56 o 
   8  -3   4      199.15      202.87     26.30 o 
   9  -3   4      222.72      222.80     33.27 o 
  10  -3   4      156.03      164.27     29.60 o 
 -10  -2   4      118.68      179.49     41.52 o 
  -9  -2   4        5.37       22.56     22.93 o 
  -8  -2   4      115.52      220.85     36.42 o 
  -7  -2   4        6.10        5.25     18.51 o 
  -6  -2   4     2236.86     2283.86     80.94 o 
  -5  -2   4       21.01       21.73     10.04 o 
  -4  -2   4      957.33      855.31     36.35 o 
  -3  -2   4     5775.38     6224.76    174.99 o 
  -2  -2   4      688.12      827.44     31.25 o 
   0  -2   4      911.12     1088.09     28.60 o 
   1  -2   4     6702.06     7371.83    187.17 o 
   2  -2   4      822.91      807.95     50.14 o 
   3  -2   4       21.68       64.90     20.31 o 
   4  -2   4    10977.91    12299.12    503.84 o 
   5  -2   4      901.97      808.70     61.90 o 
   6  -2   4      894.35      939.85     57.11 o 
   7  -2   4      875.74      830.21     54.78 o 
   8  -2   4        5.53       17.91     15.44 o 
   9  -2   4      131.30      158.05     27.35 o 
  10  -2   4       31.03       22.71     17.01 o 
 -10  -1   4       17.11        5.77     30.80 o 
  -9  -1   4      186.80      216.73     38.60 o 
  -8  -1   4        2.74       77.49     28.10 o 
  -7  -1   4     2116.00     2158.71     81.01 o 
  -6  -1   4       16.11       16.64     11.92 o 
  -5  -1   4      115.69      119.91     14.76 o 
  -4  -1   4      606.95      677.70     30.88 o 
  -3  -1   4       53.16       68.87     10.12 o 
  -2  -1   4      234.47      234.19     14.16 o 
  -1  -1   4       11.63        4.65      4.87 o 
   0  -1   4      929.30     1059.02     28.93 o 
   1  -1   4      380.00      384.49     17.42 o 
   2  -1   4     2262.57     2716.05    122.08 o 
   3  -1   4     2969.50     3210.74    146.96 o 
   4  -1   4     2569.23     2612.03    128.75 o 
   5  -1   4      377.47      244.39     30.95 o 
   6  -1   4      710.35      633.26     43.17 o 
   7  -1   4      932.27      962.03     44.14 o 
   8  -1   4       75.23       54.71     18.29 o 
   9  -1   4       27.80       13.26     13.11 o 
  10  -1   4        0.17        1.35     12.44 o 
 -10   0   4      300.62      266.19     48.49 o 
  -9   0   4      146.96      129.95     32.75 o 
  -8   0   4      113.70      131.22     18.06 o 
  -7   0   4        7.77        8.84     10.64 o 
  -6   0   4      213.94      214.63     19.78 o 
  -5   0   4      806.74      803.98     37.02 o 
  -4   0   4     3937.91     4168.65    180.39 o 
  -3   0   4      368.15      375.61     29.38 o 
  -2   0   4    10889.35    12284.50    485.25 o 
  -1   0   4     9861.22    10957.13    431.89 o 
   0   0   4    10826.74    11354.64    289.93 o 
   1   0   4     7606.96     8172.22    191.48 o 
   2   0   4     8263.87     5875.38    239.36 o 
   3   0   4     2680.66     1382.53     72.99 o 
   4   0   4        7.64        7.76      9.34 o 
   5   0   4      493.74      527.29     26.38 o 
   6   0   4       95.90      104.39     13.34 o 
   7   0   4      399.36      360.10     37.32 o 
   8   0   4      141.61      130.25     24.51 o 
   9   0   4      142.07      167.80     28.70 o 
  10   0   4        0.96        9.59     14.24 o 
 -10   1   4        0.75       10.12     24.81 o 
  -9   1   4       95.30       76.52     29.23 o 
  -8   1   4       23.37       44.07     13.41 o 
  -7   1   4        3.25       13.19     11.47 o 
  -6   1   4        0.56      -15.66     13.86 o 
  -5   1   4      889.91      805.03     52.23 o 
  -4   1   4     1574.27     1680.05     84.46 o 
  -3   1   4    11875.58    12282.25    487.42 o 
  -2   1   4      264.62      240.04     21.73 o 
  -1   1   4      648.99      637.96     26.31 o 
   0   1   4     3839.23     4039.48     88.51 o 
   1   1   4     4766.77     5154.37    130.62 o 
   2   1   4      773.06      878.65     35.49 o 
   3   1   4      489.60      560.05     31.63 o 
   4   1   4      551.30      577.42     28.13 o 
   5   1   4      673.03      758.49     32.60 o 
   6   1   4      151.33      175.66     24.73 o 
   7   1   4      812.84      825.94     60.03 o 
   8   1   4      192.67      178.66     27.80 o 
   9   1   4       42.48       41.37     16.19 o 
  10   1   4       64.43      140.52     24.28 o 
 -10   2   4      251.91      228.42     43.69 o 
  -9   2   4        1.67        4.57     12.89 o 
  -8   2   4      351.48      402.96     31.03 o 
  -7   2   4        2.09        6.59     12.96 o 
  -6   2   4     2960.27     2838.28    137.37 o 
  -5   2   4       14.01       27.95     16.04 o 
  -4   2   4     5559.62     5255.54    222.65 o 
  -3   2   4      125.87      114.81     18.51 o 
  -2   2   4      390.63      511.78     33.57 o 
  -1   2   4      941.88      951.22     34.50 o 
   0   2   4       48.42       69.79      7.46 o 
   1   2   4     1242.02     1384.37     35.04 o 
   2   2   4      121.29      120.11     12.52 o 
   3   2   4       83.94       86.75     10.63 o 
   4   2   4     1420.32     1349.09     48.57 o 
   5   2   4     1646.34     1699.99     58.23 o 
   6   2   4      622.66      647.27     48.86 o 
   7   2   4     1823.82     1786.99     99.90 o 
   8   2   4      101.12       96.15     21.96 o 
   9   2   4       59.48       54.26     17.31 o 
  10   2   4       65.21      107.99     21.58 o 
 -10   3   4       10.74        5.62     27.28 o 
  -9   3   4      679.17      771.00     47.44 o 
  -8   3   4       20.24       43.02     19.26 o 
  -7   3   4       98.20      108.59     21.58 o 
  -6   3   4       20.79       32.90     15.59 o 
  -5   3   4     1211.70      988.71     61.83 o 
  -4   3   4      564.08      557.27     40.62 o 
  -3   3   4      146.55      180.84     20.76 o 
  -2   3   4     2301.72     2462.97    110.54 o 
  -1   3   4      810.18      881.67     27.20 o 
   0   3   4     4258.08     4744.66    123.73 o 
   1   3   4      420.21      413.14     15.33 o 
   2   3   4      845.85      822.60     29.30 o 
   3   3   4     3149.57     3328.10    131.22 o 
   4   3   4     1577.78     1484.45     74.34 o 
   5   3   4     2281.62     2310.76    110.24 o 
   6   3   4     1214.95     1270.12     75.24 o 
   7   3   4      129.47      116.53     23.68 o 
   8   3   4      432.85      360.10     40.77 o 
   9   3   4        3.31       21.28     12.82 o 
  10   3   4       40.91       55.08     17.16 o 
 -10   4   4      158.97      205.72     24.73 o 
  -9   4   4       17.47       47.59     18.06 o 
  -8   4   4      257.68      249.33     35.37 o 
  -7   4   4      281.90      311.76     36.57 o 
  -6   4   4        4.53       23.98     16.11 o 
  -5   4   4      211.35      184.43     27.58 o 
  -4   4   4       19.93       10.34     14.91 o 
  -3   4   4      140.51      138.27     22.11 o 
  -2   4   4     7660.30     7602.42    307.64 o 
  -1   4   4      560.97      522.59     19.95 o 
   0   4   4       12.50       13.06      8.84 o 
   1   4   4        4.61        3.49     10.57 o 
   2   4   4     3971.70     4438.27    124.77 o 
   3   4   4     4111.15     4076.43    116.90 o 
   4   4   4      941.53      982.57     56.81 o 
   5   4   4     1125.89      947.64     59.20 o 
   6   4   4      101.11      129.05     22.11 o 
   7   4   4      629.85      581.70     49.99 o 
   8   4   4       15.91       13.56     13.41 o 
   9   4   4       64.79       81.31     20.08 o 
 -10   5   4        7.99       14.91     14.91 o 
  -9   5   4        3.68        3.22     16.56 o 
  -8   5   4       53.54       78.91     23.31 o 
  -7   5   4     1203.99     1239.92     81.39 o 
  -6   5   4       13.07       23.83     13.71 o 
  -5   5   4      357.86      308.09     31.48 o 
  -4   5   4      117.16      105.89     20.38 o 
  -3   5   4    13360.75    13461.09    535.31 o 
  -2   5   4      493.62      518.94     21.97 o 
  -1   5   4      225.81      169.27     12.03 o 
   0   5   4     1709.49     1756.13     45.36 o 
   1   5   4     2764.06     3027.09     71.37 o 
   2   5   4        1.80        0.80      7.06 o 
   3   5   4      168.75      196.42     22.48 o 
   4   5   4     1216.36     1160.70     66.17 o 
   5   5   4        0.01       11.54     12.44 o 
   6   5   4        8.22        0.67     12.37 o 
   7   5   4      243.93      244.54     32.23 o 
   8   5   4       49.24       52.91     16.41 o 
   9   5   4        4.85      -13.83      9.22 o 
 -10   6   4        5.10       40.84     16.64 o 
  -9   6   4        4.81       37.17     17.84 o 
  -8   6   4      485.83      640.90     58.16 o 
  -7   6   4       45.09       14.46     20.01 o 
  -6   6   4      225.14      255.48     32.37 o 
  -5   6   4       92.13       75.92     17.76 o 
  -4   6   4     3988.84     3804.66    171.32 o 
  -3   6   4      785.68      664.96     44.74 o 
  -2   6   4     7071.89     7292.94    250.91 o 
  -1   6   4       59.32       87.41     13.38 o 
   0   6   4       20.38       19.88      7.20 o 
   1   6   4        2.36       -1.33      6.31 o 
   2   6   4      915.98      994.52     30.31 o 
   3   6   4      247.08      233.52     26.83 o 
   4   6   4      703.27      708.20     49.61 o 
   5   6   4       96.23       81.91     18.96 o 
   6   6   4      143.89      136.62     24.66 o 
   7   6   4      702.98      714.95     59.05 o 
   8   6   4      254.15      261.10     35.75 o 
   9   6   4      201.50      214.86     32.37 o 
 -10   7   4        2.82       21.73     17.09 o 
  -9   7   4      279.27      284.85     39.19 o 
  -8   7   4       53.23       33.57     20.83 o 
  -7   7   4     1750.04     1703.66    103.35 o 
  -6   7   4       44.56       33.20     19.11 o 
  -5   7   4     1094.63     1122.11     70.07 o 
  -4   7   4     1485.05     1402.39     80.26 o 
  -3   7   4      175.18      157.84     19.31 o 
  -2   7   4      769.10      733.82     94.50 o 
  -1   7   4     3076.20     3358.26     81.94 o 
   0   7   4      321.99      302.50     15.65 o 
   1   7   4       71.20       71.02      9.19 o 
   2   7   4      568.29      562.63     21.06 o 
   3   7   4     4274.17     4609.84    193.88 o 
   4   7   4     1547.54     1512.03     84.46 o 
   5   7   4      445.08      409.33     39.42 o 
   6   7   4      629.51      574.36     50.51 o 
   7   7   4      386.92      384.83     43.17 o 
   8   7   4      647.36      672.68     61.23 o 
   9   7   4      271.29      260.95     36.72 o 
 -10   8   4       58.72      116.31     22.03 o 
  -9   8   4       37.50       12.59     15.44 o 
  -8   8   4      228.64      230.82     34.47 o 
  -7   8   4      103.19      114.36     26.08 o 
  -6   8   4       16.90       23.68     18.89 o 
  -5   8   4      707.16      673.43     53.66 o 
  -4   8   4       14.67       11.69     15.51 o 
  -3   8   4      328.01      295.62     24.37 o 
  -2   8   4      188.10      159.65     14.42 o 
  -1   8   4       73.11       47.98     16.64 o 
   0   8   4     1047.77     1054.96     33.53 o 
   1   8   4     1867.02     1950.48     52.27 o 
   2   8   4     9350.99     9426.89    247.61 o 
   3   8   4      660.00      612.65     47.44 o 
   4   8   4      810.29      859.51     60.03 o 
   5   8   4      295.76      315.51     37.70 o 
   6   8   4      646.12      631.69     54.86 o 
   7   8   4      151.83      144.41     26.45 o 
   8   8   4      142.35      102.60     23.08 o 
  -9   9   4      195.43      263.50     37.10 o 
  -8   9   4        8.73       -7.42     14.39 o 
  -7   9   4        0.76        8.09     17.99 o 
  -6   9   4      502.47      385.73     43.32 o 
  -5   9   4       12.23       -7.57     18.66 o 
  -4   9   4      304.49      326.97     34.92 o 
  -3   9   4     1365.58     1278.62    121.89 o 
  -2   9   4      547.79      553.34     25.71 o 
  -1   9   4     3952.58     3665.04    114.19 o 
   0   9   4      743.90      674.03     26.07 o 
   1   9   4      688.74      709.00     26.25 o 
   2   9   4      416.52      432.57     28.33 o 
   3   9   4      576.49      667.66     51.41 o 
   4   9   4      618.17      629.21     53.13 o 
   5   9   4      327.56      319.10     37.62 o 
   6   9   4       42.41       52.98     20.01 o 
   7   9   4        3.89       15.89     15.51 o 
   8   9   4      117.85       97.42     22.78 o 
  -9  10   4       22.50       22.18     18.36 o 
  -8  10   4      142.11      190.88     30.80 o 
  -7  10   4        0.35       -8.24     13.64 o 
  -6  10   4     1375.96     1372.26     89.93 o 
  -5  10   4      851.78      790.71     61.60 o 
  -4  10   4      435.28      388.77     31.22 o 
  -3  10   4     1283.10     1230.38     56.01 o 
  -2  10   4     2515.68     2561.84     70.21 o 
  -1  10   4       20.83       35.97     10.64 o 
   0  10   4     1703.30     1623.92     89.41 o 
   1  10   4      278.92      324.12     24.21 o 
   2  10   4        1.79       -6.22     12.14 o 
   3  10   4      397.74      385.50     28.10 o 
   4  10   4        4.38       23.46     20.76 o 
   5  10   4      295.23      373.51     44.97 o 
   6  10   4       78.40       68.05     21.36 o 
   7  10   4      555.59      504.43     52.46 o 
   8  10   4      135.36      112.49     24.28 o 
  -9  11   4       68.17       75.39     21.28 o 
  -8  11   4        3.10        8.84     11.92 o 
  -7  11   4      807.44      749.20     64.90 o 
  -6  11   4       36.30       36.05     23.53 o 
  -5  11   4     1544.51     1482.95     93.08 o 
  -4  11   4        3.74        5.85     14.33 o 
  -3  11   4      369.46      364.29     33.50 o 
  -2  11   4       20.61       15.57     11.13 o 
  -1  11   4      371.10      362.12     27.05 o 
   0  11   4        6.94        6.57      9.66 o 
   1  11   4       86.26      111.44     17.09 o 
   2  11   4      323.15      271.66     24.06 o 
   3  11   4     1428.35     1218.41     54.11 o 
   4  11   4     1609.96     1468.79     90.60 o 
   5  11   4      422.38      463.29     48.56 o 
   6  11   4      145.78      140.97     30.43 o 
   7  11   4      228.66      264.70     36.65 o 
  -9  12   4        3.37       54.33     20.76 o 
  -8  12   4      105.69      107.17     22.63 o 
  -7  12   4        0.15        0.37     20.53 o 
  -6  12   4      620.82      565.59     55.01 o 
  -5  12   4      102.83       71.49     26.90 o 
  -4  12   4      235.10      227.72     27.22 o 
  -3  12   4     1081.99     1133.87     55.65 o 
  -2  12   4      231.49      233.39     23.73 o 
  -1  12   4      103.26       86.36     16.44 o 
   0  12   4      387.62      369.31     28.40 o 
   1  12   4      169.00      171.99     20.68 o 
   2  12   4     2122.82     2029.06     75.47 o 
   3  12   4     1246.21     1303.54     58.38 o 
   4  12   4     1669.95     1456.65     64.60 o 
   5  12   4      241.20      251.96     36.12 o 
   6  12   4      257.42      214.56     34.92 o 
   7  12   4       74.33      117.13     25.18 o 
  -8  13   4        3.40       14.91     27.80 o 
  -7  13   4       23.01       97.27     33.80 o 
  -6  13   4      181.70      166.45     33.72 o 
  -5  13   4      650.02      672.61     60.33 o 
  -4  13   4      133.53      164.70     25.53 o 
  -3  13   4      465.36      520.85     63.63 o 
  -2  13   4      190.38      168.39     21.99 o 
  -1  13   4     1081.94     1144.11     52.74 o 
   0  13   4      288.88      306.66     38.75 o 
   2  13   4      490.40      526.09     35.00 o 
   3  13   4      617.00      632.51     40.39 o 
   4  13   4        7.68       17.46     14.24 o 
   5  13   4      273.71      239.44     26.60 o 
   6  13   4      140.76      173.27     29.23 o 
  -8  14   4        6.93      -13.04     25.63 o 
  -7  14   4       45.16       47.21     24.28 o 
  -6  14   4      352.76      340.31     45.79 o 
  -5  14   4        3.47       24.43     23.98 o 
  -4  14   4     1266.23     1336.37     72.51 o 
  -3  14   4        2.15        6.59     20.35 o 
  -2  14   4      632.20      668.28     40.83 o 
  -1  14   4       42.66       48.56     23.53 o 
   0  14   4      966.92      997.48     75.69 o 
   1  14   4        1.03       -4.65     17.61 o 
   2  14   4       37.93       26.30     22.03 o 
   3  14   4        3.68      -16.34     12.37 o 
   4  14   4       32.66       29.60     16.11 o 
   5  14   4        3.11       16.04     14.46 o 
   6  14   4       52.63      112.94     22.18 o 
  -7  15   4      106.54       78.99     34.17 o 
  -6  15   4        8.20       12.67     25.03 o 
  -5  15   4     1009.33     1105.40     82.74 o 
  -4  15   4       19.63       30.57     18.81 o 
  -3  15   4      208.63      227.82     28.10 o 
  -2  15   4       48.23       52.53     28.33 o 
  -1  15   4      123.41       91.95     29.83 o 
   0  15   4      107.78       90.46     27.80 o 
   1  15   4        3.31       -5.47     20.16 o 
   2  15   4       31.55       31.10     18.51 o 
   3  15   4      183.59      199.80     33.05 o 
   4  15   4      226.71      188.85     33.27 o 
   5  15   4      182.76      187.36     31.78 o 
  -6  16   4      159.05      155.28     39.79 o 
  -5  16   4        3.72       16.31     17.22 o 
  -4  16   4       40.72       50.95     18.39 o 
  -3  16   4       86.86       65.20     18.77 o 
  -2  16   4       44.55       33.50     24.88 o 
  -1  16   4       58.50       69.85     25.56 o 
   0  16   4      225.70      204.97     38.52 o 
   1  16   4       26.34       35.67     22.18 o 
   2  16   4      585.74      594.29     59.95 o 
   3  16   4       63.41       78.76     24.51 o 
   4  16   4      210.61      249.48     36.12 o 
  -6  17   4       19.25       33.05     36.42 o 
  -5  17   4        1.22       27.31     20.10 o 
  -4  17   4      108.48      123.86     41.52 o 
  -3  17   4      230.12      317.75     49.61 o 
  -2  17   4       62.79        9.67     21.81 o 
  -1  17   4      187.33      193.05     37.02 o 
   0  17   4      101.21      157.90     34.02 o 
   1  17   4      490.86      587.70     61.45 o 
   2  17   4      162.92      160.90     30.13 o 
   3  17   4       84.13      123.80     26.90 o 
  -5  18   4        0.43        7.11     19.38 o 
  -4  18   4      456.16      587.25     69.17 o 
  -3  18   4      127.62      150.33     32.67 o 
  -2  18   4      168.63      255.85     43.02 o 
  -1  18   4        8.05       10.34     16.56 o 
   0  18   4      162.11      241.39     40.02 o 
   1  18   4      113.83      116.01     26.83 o 
   2  18   4       81.76      169.74     32.15 o 
  -3  19   4      285.14      363.54     52.31 o 
  -2  19   4        2.74       29.00     19.56 o 
  -1  19   4        6.52       28.48     23.23 o 
   0  19   4       49.20       67.75     19.48 o 
  -1 -19   5      256.23      295.57     61.98 o 
   0 -19   5       85.49       89.56     42.64 o 
   1 -19   5      232.32      240.11     55.53 o 
   2 -19   5      120.59      115.56     50.81 o 
   3 -19   5      161.11      171.69     56.13 o 
  -2 -18   5      220.82      185.56     49.01 o 
  -1 -18   5       97.13       92.03     39.64 o 
   0 -18   5      555.16      595.86     71.27 o 
   1 -18   5        7.42        8.99     28.85 o 
   2 -18   5        1.71       -1.27     30.35 o 
   3 -18   5       28.78       75.60     29.45 o 
   4 -18   5       43.45       47.79     32.59 o 
   5 -18   5      124.98      147.14     54.18 o 
  -4 -17   5       17.62      -14.76     31.70 o 
  -3 -17   5      128.19      119.38     35.67 o 
  -2 -17   5        8.01        6.67     29.83 o 
  -1 -17   5       48.16       88.06     32.15 o 
   0 -17   5       20.65        1.57     23.53 o 
   1 -17   5      139.82      118.63     33.27 o 
   2 -17   5        0.59       -8.73     18.78 o 
   3 -17   5       25.41       69.88     27.42 o 
   4 -17   5      259.22      321.59     86.07 o 
   5 -17   5      151.20      215.80     92.22 o 
   6 -17   5       29.46      100.05     65.65 o 
  -4 -16   5        0.06        8.99     31.18 o 
  -3 -16   5       33.64       70.90     28.40 o 
  -2 -16   5      193.21      136.92     34.47 o 
  -1 -16   5      221.23      197.92     39.04 o 
   0 -16   5      705.00      725.59     70.30 o 
   1 -16   5      165.29      155.50     38.67 o 
   2 -16   5      309.17      337.09     34.32 o 
   3 -16   5      439.93      407.53     59.20 o 
   4 -16   5      190.69      291.70     60.07 o 
   5 -16   5      189.47      307.99     57.37 o 
   6 -16   5      176.00      283.36     69.10 o 
   7 -16   5       80.43       86.93     71.72 o 
  -5 -15   5      229.08      213.73     45.04 o 
  -4 -15   5       49.13       55.83     30.28 o 
  -3 -15   5      708.56      664.29     65.05 o 
  -2 -15   5       78.32       76.89     26.68 o 
  -1 -15   5      539.73      539.66     57.93 o 
   0 -15   5      208.44      243.71     40.69 o 
   1 -15   5      747.41      735.86     48.04 o 
   2 -15   5       85.48      117.96     21.43 o 
   3 -15   5      268.77      303.07     32.97 o 
   4 -15   5        1.35        8.61     20.96 o 
   5 -15   5       70.22      122.61     29.99 o 
   6 -15   5        0.10      -13.49     37.70 o 
   7 -15   5        5.49       81.54     56.73 o 
  -6 -14   5      177.68      174.17     40.99 o 
  -5 -14   5      103.99      110.99     34.17 o 
  -4 -14   5     1624.77     1497.87    102.37 o 
  -3 -14   5       26.43       52.46     24.13 o 
  -2 -14   5      584.65      515.30     55.08 o 
  -1 -14   5      551.14      479.10     52.46 o 
   0 -14   5      705.96      620.67     40.69 o 
   1 -14   5       36.96       67.82     16.86 o 
   2 -14   5      395.66      371.41     34.25 o 
   3 -14   5       18.97       24.88     15.66 o 
   4 -14   5        2.46        4.05     15.66 o 
   5 -14   5      355.31      460.87    109.19 o 
   6 -14   5       56.25      127.33     45.04 o 
   7 -14   5       44.21       96.90     42.79 o 
   8 -14   5       12.20       43.54     23.23 o 
  -6 -13   5       30.93       16.34     24.81 o 
  -5 -13   5      536.35      546.78     60.48 o 
  -4 -13   5       98.16       72.39     25.11 o 
  -3 -13   5      683.75      648.70     61.15 o 
  -2 -13   5      256.36      258.18     39.72 o 
  -1 -13   5       83.43       48.94     23.98 o 
   0 -13   5        8.17       15.51     12.74 o 
   1 -13   5       76.92      102.07     18.59 o 
   2 -13   5      131.76      151.76     22.26 o 
   3 -13   5      451.47      406.86     36.87 o 
   4 -13   5      530.27      483.60     42.04 o 
   5 -13   5      122.31      211.99    109.30 o 
   6 -13   5      612.51      826.91     84.46 o 
   7 -13   5      425.76      569.04     66.47 o 
   8 -13   5      176.86      293.47     49.01 o 
  -7 -12   5       33.87       44.29     32.75 o 
  -6 -12   5      210.82      183.91     38.22 o 
  -5 -12   5       19.74       37.47     25.41 o 
  -4 -12   5       83.44       63.55     24.13 o 
  -3 -12   5     1075.06     1042.29     76.14 o 
  -2 -12   5      121.57      146.51     32.15 o 
  -1 -12   5      489.78      477.08     32.52 o 
   0 -12   5       95.23       86.78     17.09 o 
   1 -12   5       45.48       26.83     13.19 o 
   2 -12   5     1045.04     1037.12     55.61 o 
   3 -12   5      694.94      652.37     45.49 o 
   4 -12   5      142.48      154.08     25.41 o 
   5 -12   5      824.44      763.73     76.97 o 
   6 -12   5      418.06      529.84     64.15 o 
   7 -12   5      333.05      483.60     58.30 o 
   8 -12   5       49.07      104.09     31.40 o 
   9 -12   5       23.90       58.38     27.05 o 
  -7 -11   5       52.43       53.21     30.43 o 
  -6 -11   5       52.23       58.01     27.58 o 
  -5 -11   5        2.95        2.25     22.86 o 
  -4 -11   5      753.69      677.55     60.03 o 
  -3 -11   5     2318.24     2214.54    119.31 o 
  -2 -11   5      927.83      838.60     62.80 o 
  -1 -11   5      372.40      381.38     28.33 o 
   0 -11   5     1576.15     1460.10     62.73 o 
   1 -11   5     1994.51     1895.96     76.67 o 
   2 -11   5      730.66      716.00     44.37 o 
   3 -11   5     1244.26     1190.01     61.53 o 
   4 -11   5     1101.67     1108.47     63.48 o 
   5 -11   5       80.55       67.52     26.60 o 
   6 -11   5      184.91      241.09     41.82 o 
   7 -11   5       11.42        2.47     18.59 o 
   8 -11   5       31.07       66.77     22.78 o 
   9 -11   5       19.87       48.71     20.23 o 
  -8 -10   5       58.96       35.97     36.80 o 
  -7 -10   5        0.75        0.60     19.48 o 
  -6 -10   5       90.70       67.60     25.78 o 
  -5 -10   5        2.36        0.15     16.64 o 
  -4 -10   5     2877.34     2740.33    140.37 o 
  -3 -10   5      124.90      102.15     28.40 o 
  -2 -10   5     2327.48     2351.91     83.79 o 
  -1 -10   5       86.87       68.27     14.76 o 
   0 -10   5     3797.93     3707.61    121.93 o 
   1 -10   5       74.48       92.70     18.36 o 
   2 -10   5     2196.19     2155.71     85.13 o 
   3 -10   5       10.66       37.85     14.99 o 
   4 -10   5       16.04       29.08     16.19 o 
   5 -10   5        0.27        0.60     25.56 o 
   6 -10   5       18.95       30.05     26.23 o 
   7 -10   5      314.42      450.55     52.01 o 
   8 -10   5       35.17       35.45     20.46 o 
   9 -10   5      236.37      342.64     45.79 o 
  -8  -9   5       22.38       29.68     25.71 o 
  -7  -9   5      988.93     1000.33     80.71 o 
  -6  -9   5       99.82       72.32     23.53 o 
  -5  -9   5     1124.02     1073.47     76.37 o 
  -4  -9   5        9.14       12.44     17.69 o 
  -3  -9   5     4366.14     4543.14    199.27 o 
  -2  -9   5      405.17      429.04     26.98 o 
  -1  -9   5     1422.29     1401.19     56.73 o 
   0  -9   5       28.93       26.90     12.82 o 
   1  -9   5      157.49      162.02     19.56 o 
   2  -9   5       50.54       42.49     16.04 o 
   3  -9   5      249.31      207.14     25.71 o 
   4  -9   5      332.27      382.88     33.87 o 
   5  -9   5       35.65       41.37     24.51 o 
   6  -9   5      443.52      631.54     58.90 o 
   7  -9   5      466.71      535.69     53.73 o 
   8  -9   5      785.70      797.98     68.57 o 
   9  -9   5        4.99       27.50     16.26 o 
  -8  -8   5      681.34      679.20     67.97 o 
  -7  -8   5       79.35       66.25     26.15 o 
  -6  -8   5      398.48      335.89     41.59 o 
  -5  -8   5       12.82      -14.99     18.36 o 
  -4  -8   5     1067.68     1031.80     69.55 o 
  -3  -8   5        7.82       11.17     10.34 o 
  -2  -8   5     2442.47     2499.09     84.16 o 
  -1  -8   5     1888.16     1779.80     64.82 o 
   0  -8   5      798.68      889.11     40.99 o 
   1  -8   5     1512.74     1394.07     57.18 o 
   2  -8   5      604.30      567.61     34.62 o 
   3  -8   5      399.39      376.21     32.08 o 
   4  -8   5     1140.16     1110.42     84.53 o 
   5  -8   5     1230.20     1169.32     91.95 o 
   6  -8   5      317.49      363.63     32.80 o 
   7  -8   5     1593.36     1603.24    100.50 o 
   8  -8   5      204.36      199.27     30.95 o 
   9  -8   5       25.47       44.52     18.29 o 
  10  -8   5       22.15        7.27     13.86 o 
  -9  -7   5      397.86      371.56     54.78 o 
  -8  -7   5       45.72       26.83     23.68 o 
  -7  -7   5      118.72      134.45     29.90 o 
  -6  -7   5       34.73       14.54     18.81 o 
  -5  -7   5      660.05      651.47     53.66 o 
  -4  -7   5       20.55       11.02      9.67 o 
  -3  -7   5      639.37      656.19     32.52 o 
  -2  -7   5      176.33      205.27     17.99 o 
  -1  -7   5     1444.47     1380.13     52.23 o 
   0  -7   5     2114.90     2115.39     72.47 o 
   1  -7   5     1308.14     1252.36     51.04 o 
   2  -7   5     1798.76     1754.62     68.50 o 
   3  -7   5     1445.89     1324.13     39.26 o 
   4  -7   5     1185.72     1230.47     88.73 o 
   5  -7   5      720.16      694.56     66.47 o 
   6  -7   5      802.95      774.15     75.62 o 
   7  -7   5        0.59        3.97     16.71 o 
   8  -7   5       10.19        5.02     15.36 o 
   9  -7   5       14.64       -1.65     13.19 o 
  10  -7   5        1.47        6.82     12.67 o 
  -9  -6   5        6.00       22.56     31.55 o 
  -8  -6   5        2.61      -11.92     19.34 o 
  -7  -6   5        5.35       25.93     18.06 o 
  -6  -6   5       45.14       41.07     21.13 o 
  -5  -6   5       63.84       56.21     20.01 o 
  -4  -6   5     1413.42     1303.39     51.26 o 
  -3  -6   5     1452.48     1490.45     55.16 o 
  -2  -6   5     5422.22     5605.44    162.25 o 
  -1  -6   5     1848.68     1848.45     62.88 o 
   0  -6   5     4614.91     4650.15    136.69 o 
   1  -6   5        3.89        2.55     10.34 o 
   2  -6   5       16.43       20.89      6.68 o 
   3  -6   5        1.98       14.36      7.25 o 
   4  -6   5      688.89      640.08     60.70 o 
   5  -6   5      323.95      398.32     49.84 o 
   6  -6   5       26.52       48.94     24.88 o 
   7  -6   5       45.92        5.10     15.74 o 
   8  -6   5       48.46       50.51     18.96 o 
   9  -6   5      181.49      173.12     28.10 o 
  -9  -5   5       54.40       42.57     28.18 o 
  -8  -5   5        1.52       20.08     21.43 o 
  -7  -5   5      984.30      973.05     72.09 o 
  -6  -5   5       47.34       64.68     23.16 o 
  -5  -5   5     2327.76     2153.61     75.99 o 
  -4  -5   5     1889.30     2022.01     70.52 o 
  -3  -5   5     2783.60     2724.14     87.38 o 
  -2  -5   5      803.55      755.42     32.82 o 
  -1  -5   5     6182.10     6718.33    188.48 o 
   0  -5   5      502.96      492.52     23.98 o 
   1  -5   5      325.55      264.25     17.20 o 
   2  -5   5      439.79      460.41     18.49 o 
   3  -5   5       96.92      128.16     12.41 o 
   4  -5   5      856.99      814.25     67.07 o 
   5  -5   5      523.99      519.80     55.98 o 
   6  -5   5       42.04       26.00     24.51 o 
   7  -5   5      284.60      296.85     33.42 o 
   8  -5   5      291.98      299.09     34.47 o 
   9  -5   5       25.90       19.48     14.69 o 
  -9  -4   5        8.51       -4.72     18.81 o 
  -8  -4   5      578.32      579.45     57.26 o 
  -7  -4   5        0.22       31.70     20.08 o 
  -6  -4   5     1638.05     1608.03     91.80 o 
  -5  -4   5        7.35       24.51     10.49 o 
  -4  -4   5     2602.50     2659.62     86.63 o 
  -3  -4   5        8.45        5.17      8.02 o 
  -2  -4   5       18.71       14.16      7.49 o 
  -1  -4   5      587.64      645.10     27.50 o 
   0  -4   5       62.34       40.17     11.47 o 
   1  -4   5        3.20        7.35      5.56 o 
   2  -4   5       87.78      127.85     11.62 o 
   3  -4   5     4570.70     4220.51    195.60 o 
   4  -4   5     1515.61     1487.75     92.70 o 
   5  -4   5      522.74      540.56     55.91 o 
   6  -4   5     1767.51     1681.63    109.49 o 
   7  -4   5     1574.89     1609.08     89.93 o 
   8  -4   5        1.88        2.32     12.59 o 
  10  -4   5       49.73       51.34     18.06 o 
 -10  -3   5       10.90       29.75     30.95 o 
  -9  -3   5      172.08      190.88     37.10 o 
  -8  -3   5        0.56       36.50     20.98 o 
  -7  -3   5      507.96      559.22     52.46 o 
  -6  -3   5        9.26        5.17     10.04 o 
  -5  -3   5      276.00      269.04     21.06 o 
  -4  -3   5      375.28      373.44     22.93 o 
  -3  -3   5      142.69      159.70     14.24 o 
  -2  -3   5       68.76       71.27      9.74 o 
   0  -3   5     1737.47     1927.14     59.73 o 
   1  -3   5     3955.52     4589.59    116.01 o 
   2  -3   5     7082.81     7474.05    300.93 o 
   3  -3   5      652.17      544.23     46.46 o 
   4  -3   5      144.82      118.78     28.40 o 
   5  -3   5      626.74      707.68     61.83 o 
   6  -3   5     1261.72     1123.98     67.30 o 
   7  -3   5       43.38       58.38     16.19 o 
   8  -3   5        4.90       10.27     12.96 o 
   9  -3   5      224.99      203.77     31.48 o 
  10  -3   5        3.28       -4.95     11.84 o 
 -10  -2   5      107.33       81.69     38.22 o 
  -9  -2   5       44.84       58.90     26.45 o 
  -8  -2   5      252.68      272.04     40.09 o 
  -7  -2   5       54.24       78.61     14.69 o 
  -6  -2   5        2.46        4.12     10.04 o 
  -5  -2   5      551.18      562.29     30.95 o 
  -4  -2   5     1942.91     1930.96     66.47 o 
  -3  -2   5      704.98      681.60     29.98 o 
  -2  -2   5     2086.10     2014.07     63.48 o 
  -1  -2   5      352.01      343.61     17.01 o 
   0  -2   5    10095.79    11176.47    234.12 o 
   1  -2   5      623.07      735.52     22.68 o 
   2  -2   5      510.64      526.51     23.98 o 
   3  -2   5     8367.15     8952.73    370.96 o 
   4  -2   5      132.71      288.45     36.57 o 
   5  -2   5      135.55      105.14     28.33 o 
   6  -2   5      110.93      111.66     20.38 o 
   7  -2   5      205.68      213.96     25.26 o 
   8  -2   5       23.80       -0.75     13.56 o 
   9  -2   5      159.02      146.21     27.05 o 
  10  -2   5       89.84       78.16     18.96 o 
 -10  -1   5       30.08       74.12     38.75 o 
  -9  -1   5       25.05        0.45     25.33 o 
  -8  -1   5      211.77      242.51     37.40 o 
  -7  -1   5      750.68      718.24     39.79 o 
  -6  -1   5        4.97        4.95     10.57 o 
  -5  -1   5     3866.25     3805.18    118.56 o 
  -4  -1   5      569.49      580.20     29.23 o 
  -3  -1   5      116.15       99.30     11.24 o 
  -1  -1   5     3282.81     3531.79     99.37 o 
   0  -1   5       59.07       72.17      6.38 o 
   1  -1   5        3.74       32.60     14.69 o 
   2  -1   5     5920.81     6520.27    173.10 o 
   3  -1   5        9.85        2.62     15.89 o 
   4  -1   5       65.43       49.09     22.41 o 
   5  -1   5      359.84      257.28     34.17 o 
   6  -1   5      267.68      258.77     26.98 o 
   7  -1   5      205.85      196.50     27.28 o 
   8  -1   5      182.84      178.96     28.10 o 
   9  -1   5      115.27      164.87     28.40 o 
  10  -1   5      557.91      649.07     59.73 o 
 -10   0   5      140.57      193.20     42.79 o 
  -9   0   5       89.88       93.98     30.58 o 
  -8   0   5      288.25      292.35     26.30 o 
  -7   0   5        8.45        6.67     10.19 o 
  -6   0   5     1621.80     1568.46     61.98 o 
  -5   0   5      688.75      744.55     36.05 o 
  -4   0   5     2203.03     2002.45     99.07 o 
  -3   0   5     2261.63     2355.80    110.84 o 
  -2   0   5     3342.33     3941.20    169.59 o 
  -1   0   5     3401.98     3740.73     83.84 o 
   0   0   5        0.25        9.11      7.90 o 
   1   0   5     3055.39     3478.16     77.26 o 
   2   0   5     5123.59     5515.15    120.60 o 
   3   0   5      187.06      143.89     15.44 o 
   4   0   5     1632.60     1733.67     60.88 o 
   5   0   5     1679.11     1566.63     59.41 o 
   6   0   5     1887.83     1834.88     65.05 o 
   7   0   5      889.49      878.02     61.30 o 
   8   0   5        5.00       23.98     15.36 o 
   9   0   5      302.67      350.28     41.44 o 
  10   0   5       39.19       98.40     21.21 o 
 -10   1   5       29.78       17.69     30.43 o 
  -9   1   5      553.51      667.06     65.42 o 
  -8   1   5      145.39      167.50     21.28 o 
  -7   1   5      540.10      561.62     34.55 o 
  -6   1   5      125.60      166.07     24.36 o 
  -5   1   5      827.42      853.59     56.13 o 
  -4   1   5      131.66      167.95     22.71 o 
  -3   1   5       87.13      104.77     18.44 o 
  -2   1   5     2835.58     3207.07    141.64 o 
  -1   1   5       46.60       60.28     10.28 o 
   0   1   5      564.38      596.51     18.34 o 
   1   1   5     6393.46     6996.16    149.22 o 
   2   1   5     3236.87     3178.14    233.78 o 
   3   1   5     1122.82     1165.60     41.83 o 
   4   1   5     1986.06     2191.93     72.95 o 
   5   1   5     2232.78     2267.46     77.59 o 
   6   1   5     1198.88     1126.60     67.75 o 
   7   1   5      440.49      521.15     45.27 o 
   8   1   5      196.86      216.96     30.80 o 
   9   1   5      223.86      205.94     31.48 o 
  10   1   5        1.51       24.43     12.22 o 
 -10   2   5       66.58       82.06     37.02 o 
  -9   2   5        1.71        0.90     12.59 o 
  -8   2   5       51.85       65.72     15.21 o 
  -7   2   5      275.18      293.02     33.95 o 
  -6   2   5      300.12      305.61     32.23 o 
  -5   2   5       20.56       22.48     15.96 o 
  -4   2   5     3831.65     4059.46    179.19 o 
  -3   2   5       24.96       46.54     14.91 o 
  -2   2   5       49.03       17.01     11.32 o 
  -1   2   5       20.44       36.51     10.85 o 
   0   2   5    11622.82    12297.29    257.57 o 
   1   2   5     1363.40     1201.17     56.51 o 
   2   2   5      169.81      131.60     12.10 o 
   3   2   5     2835.88     2954.83     96.90 o 
   4   2   5      846.52      907.92     39.31 o 
   5   2   5        2.68        6.52     14.01 o 
   6   2   5        5.16       11.02     13.41 o 
   7   2   5      313.33      260.20     32.37 o 
   8   2   5       42.35       43.39     15.96 o 
   9   2   5        0.50        2.02     13.71 o 
  10   2   5       49.64       87.76     21.58 o 
 -10   3   5        0.15       -2.85     29.68 o 
  -9   3   5        5.77       -1.80     11.17 o 
  -8   3   5        0.92       12.74     17.54 o 
  -7   3   5      320.47      311.98     36.35 o 
  -6   3   5       18.10       21.73     14.84 o 
  -5   3   5     5033.86     4217.06    189.83 o 
  -4   3   5       29.26        6.30     13.34 o 
  -3   3   5     5933.11     6073.00    254.13 o 
  -2   3   5      539.67      502.71     36.87 o 
  -1   3   5     2672.98     2757.76     67.01 o 
   0   3   5      908.12      942.08     27.72 o 
   1   3   5     4370.53     4563.45    101.44 o 
   2   3   5     2028.46     2108.95     59.09 o 
   3   3   5     1022.42     1010.60     37.28 o 
   4   3   5       16.58       20.65      9.28 o 
   5   3   5       47.34       28.55     14.69 o 
   6   3   5      237.90      290.25     31.63 o 
   7   3   5      593.87      515.83     46.24 o 
   8   3   5       35.86       34.17     15.96 o 
   9   3   5        7.13       48.34     16.86 o 
 -10   4   5        9.65       -5.77     12.89 o 
  -9   4   5       40.18       47.36     19.34 o 
  -8   4   5      734.15      761.86     63.55 o 
  -7   4   5       70.86       80.34     22.18 o 
  -6   4   5     1439.19     1444.88     85.36 o 
  -5   4   5      332.48      304.86     31.48 o 
  -4   4   5      549.44      469.21     38.67 o 
  -3   4   5      332.11      453.92     37.17 o 
  -2   4   5     2193.79     2234.65     71.75 o 
  -1   4   5       41.06       39.60      7.58 o 
   0   4   5       53.76       59.93     14.54 o 
   1   4   5      504.92      543.19     19.60 o 
   2   4   5     1958.97     2233.23     66.36 o 
   3   4   5      177.88      161.03     13.47 o 
   4   4   5      557.68      521.82     38.00 o 
   5   4   5     1395.08     1285.78     72.32 o 
   6   4   5     1860.95     1885.17     99.37 o 
   7   4   5      737.72      777.67     58.90 o 
   8   4   5      472.28      460.07     45.56 o 
   9   4   5       14.80       17.99     13.41 o 
 -10   5   5        0.04       28.10     14.31 o 
  -9   5   5      330.50      353.80     43.69 o 
  -8   5   5       13.52       33.12     18.89 o 
  -7   5   5     1896.66     1874.23    108.82 o 
  -6   5   5        0.35       13.86     12.82 o 
  -5   5   5     1744.52     1696.91     93.23 o 
  -4   5   5      202.84      177.39     25.41 o 
  -3   5   5       95.18      115.56     22.41 o 
  -2   5   5     1269.15     1376.24     42.94 o 
  -1   5   5      382.70      436.99     19.41 o 
   0   5   5      441.54      472.96     23.38 o 
   1   5   5      187.49      167.44     11.13 o 
   2   5   5      231.15      218.46     13.48 o 
   3   5   5     3413.98     3528.04    183.83 o 
   4   5   5      373.50      337.31     31.85 o 
   5   5   5      589.39      584.32     44.74 o 
   6   5   5      914.04      850.89     59.73 o 
   7   5   5      165.24      186.76     28.10 o 
   8   5   5      201.10      166.67     26.90 o 
   9   5   5       54.73       94.65     19.41 o 
  -9   6   5        0.14       55.01     17.84 o 
  -8   6   5      471.71      451.83     49.46 o 
  -7   6   5        3.87       30.20     20.16 o 
  -6   6   5      637.32      656.87     52.98 o 
  -5   6   5       59.30       51.49     18.14 o 
  -4   6   5     1574.89     1549.13     86.56 o 
  -3   6   5        6.67        9.82     17.09 o 
  -2   6   5     2124.16     2094.75     82.06 o 
  -1   6   5      199.43      198.54     14.31 o 
   0   6   5      506.44      493.75     20.30 o 
   1   6   5     1235.11     1173.00     34.83 o 
   2   6   5     2869.80     3139.12     76.22 o 
   3   6   5     5683.48     5689.30    229.55 o 
   4   6   5      539.63      504.14     40.39 o 
   5   6   5      569.42      539.13     44.59 o 
   6   6   5       35.47       39.42     17.01 o 
   7   6   5        1.22       -0.37     11.24 o 
   8   6   5      201.53      192.68     29.23 o 
   9   6   5       14.20       40.09     16.49 o 
 -10   7   5        1.78       -5.85     13.11 o 
  -9   7   5        6.75       17.84     15.74 o 
  -8   7   5       53.79       84.16     25.41 o 
  -7   7   5        5.20       -9.37     15.06 o 
  -6   7   5     1627.35     1497.34     91.80 o 
  -5   7   5      191.82      211.71     29.75 o 
  -4   7   5      335.43      304.79     32.15 o 
  -3   7   5     1935.55     1795.76     68.19 o 
  -2   7   5      192.02      261.37     17.66 o 
  -1   7   5     2339.32     2161.14     81.54 o 
   0   7   5     1978.59     1889.46     51.16 o 
   1   7   5     1820.64     1695.65     46.74 o 
   2   7   5     1066.64     1062.30     43.92 o 
   3   7   5      162.91      188.70     19.63 o 
   4   7   5     1185.65     1259.85     74.27 o 
   5   7   5        0.14       -5.92     12.22 o 
   6   7   5       35.56       25.11     16.11 o 
   7   7   5       61.08       78.31     21.51 o 
   8   7   5       14.22       39.72     15.44 o 
   9   7   5        0.98       -4.80     11.69 o 
  -9   8   5       24.78       40.24     15.21 o 
  -8   8   5       96.23       67.00     22.78 o 
  -6   8   5     1031.23     1137.40     77.19 o 
  -5   8   5       69.58       79.96     23.91 o 
  -4   8   5     1611.71     1559.84     87.68 o 
  -3   8   5      297.70      302.11     24.29 o 
  -2   8   5     1429.35     1411.75     61.94 o 
  -1   8   5       43.47       45.10     10.21 o 
   0   8   5      150.00      132.05     13.56 o 
   1   8   5     1637.12     1675.04     47.06 o 
   2   8   5      310.03      354.33     25.48 o 
   3   8   5       65.36       68.57     15.66 o 
   4   8   5      306.30      431.67     40.09 o 
   5   8   5       56.90       59.05     18.96 o 
   6   8   5        1.43        2.32     13.56 o 
   7   8   5      799.72      738.70     62.35 o 
   8   8   5       40.53       70.97     18.21 o 
  -9   9   5       25.96       68.65     18.36 o 
  -8   9   5       31.45       21.51     14.84 o 
  -7   9   5     1312.37     1286.76     88.58 o 
  -6   9   5       27.14       28.48     22.26 o 
  -5   9   5      185.50      165.70     30.65 o 
  -4   9   5        0.40      -18.14     16.79 o 
  -3   9   5      449.00      422.12     30.06 o 
  -2   9   5      355.80      411.04     28.48 o 
  -1   9   5     1215.40     1207.76     40.10 o 
   0   9   5       14.74       20.48      9.83 o 
   1   9   5      861.52      852.62     39.42 o 
   2   9   5       68.68       89.18     16.19 o 
   3   9   5     1987.37     1936.50     70.75 o 
   4   9   5      123.22      180.84     31.25 o 
   5   9   5      182.73      166.00     28.18 o 
   6   9   5     1129.75     1186.03     81.84 o 
   7   9   5       39.36       62.88     19.56 o 
   8   9   5      201.06      182.33     31.63 o 
  -9  10   5        1.60       29.98     14.91 o 
  -8  10   5      126.23      124.03     25.56 o 
  -7  10   5       21.12       26.15     14.46 o 
  -6  10   5       37.35       37.55     21.58 o 
  -5  10   5      318.52      300.82     38.67 o 
  -4  10   5      169.49      135.72     25.86 o 
  -3  10   5      124.66       93.23     18.19 o 
  -2  10   5       61.98       84.44     13.52 o 
  -1  10   5      527.95      383.31     86.26 o 
   0  10   5      467.81      460.84     22.78 o 
   1  10   5      329.83      345.63     25.48 o 
   2  10   5      713.98      750.99     38.82 o 
   3  10   5      259.59      282.76     24.88 o 
   4  10   5     1667.84     1707.93     68.65 o 
   5  10   5      614.90      548.28     53.21 o 
   6  10   5       94.58      107.24     24.28 o 
   7  10   5       80.10       92.33     22.63 o 
   8  10   5       26.35       19.78     13.41 o 
  -9  11   5       21.46       69.02     21.73 o 
  -8  11   5        8.23       24.43     14.39 o 
  -7  11   5        0.14      -21.96     21.81 o 
  -6  11   5        6.08      -15.96     19.78 o 
  -5  11   5       31.49        4.65     19.78 o 
  -4  11   5      156.43      152.00     22.66 o 
  -3  11   5      548.66      595.47     37.73 o 
  -2  11   5      413.50      367.90     37.88 o 
  -1  11   5     2255.18     1093.48     68.20 o 
   0  11   5      986.88     1018.99     47.21 o 
   1  11   5      463.47      467.71     30.65 o 
   2  11   5     1549.40     1603.46     63.93 o 
   3  11   5     1667.64     1554.82     64.53 o 
   4  11   5      101.69       78.69     18.74 o 
   5  11   5       54.55       78.99     22.93 o 
   6  11   5       30.22       22.48     16.56 o 
   7  11   5        1.98       27.35     22.71 o 
  -8  12   5        2.97       -4.50     12.14 o 
  -7  12   5        0.05       -5.10     16.71 o 
  -6  12   5      305.18      299.62     40.99 o 
  -5  12   5        8.23      -12.29     19.93 o 
  -4  12   5       56.02       69.70     19.90 o 
  -3  12   5      386.73      381.10     35.00 o 
  -2  12   5      981.00      995.81     49.38 o 
  -1  12   5      442.14      410.42     52.57 o 
   0  12   5      533.01      575.93     51.49 o 
   1  12   5      432.20      437.36     30.88 o 
   2  12   5      102.61      109.12     18.59 o 
   3  12   5      481.98      518.82     35.90 o 
   4  12   5       11.58       35.30     15.21 o 
   5  12   5       31.58       45.12     16.04 o 
   6  12   5       38.43       86.11     24.06 o 
   7  12   5       49.03       50.36     19.04 o 
  -8  13   5       45.14       20.76     32.37 o 
  -7  13   5      325.89      282.46     43.54 o 
  -6  13   5        0.09       -8.54     18.74 o 
  -5  13   5      487.40      505.56     52.08 o 
  -4  13   5        1.28        2.95     16.47 o 
  -3  13   5      224.37      245.25     26.60 o 
  -2  13   5      302.68      323.24     27.66 o 
  -1  13   5      307.54      286.88     39.94 o 
   0  13   5        0.20        5.32     14.16 o 
   1  13   5        0.14       -0.15     12.74 o 
   2  13   5      230.08      191.70     22.93 o 
   3  13   5       50.76       43.17     16.64 o 
   4  13   5      713.72      639.56     41.67 o 
   5  13   5      209.97      213.88     25.41 o 
   6  13   5      193.16      176.34     25.11 o 
  -7  14   5        4.29       -2.40     25.86 o 
  -6  14   5      197.99      260.80     43.39 o 
  -5  14   5       22.87       15.21     25.26 o 
  -4  14   5        1.19       31.59     22.89 o 
  -3  14   5       27.51       24.01     16.91 o 
  -2  14   5        6.89       16.30     13.98 o 
  -1  14   5      178.11      164.35     33.05 o 
   0  14   5      642.01      572.93     56.73 o 
   1  14   5      424.72      384.90     44.67 o 
   2  14   5      187.96      174.62     23.83 o 
   3  14   5      685.61      643.68     41.67 o 
   4  14   5      899.13      743.50     46.46 o 
   5  14   5      253.25      266.49     29.15 o 
  -7  15   5        3.42       -4.50     29.30 o 
  -6  15   5       18.47       42.87     24.43 o 
  -5  15   5       60.33       55.98     27.28 o 
  -4  15   5        9.77       24.43     18.33 o 
  -3  15   5       47.81       36.34     17.17 o 
  -2  15   5      290.94      336.49     48.56 o 
  -1  15   5     1366.72     1425.17     98.70 o 
   0  15   5      415.62      407.91     49.54 o 
   1  15   5      899.63      872.70     72.54 o 
   2  15   5      264.32      324.72     43.24 o 
   3  15   5      248.45      298.49     40.47 o 
   4  15   5       70.98      100.20     24.88 o 
   5  15   5      145.84      159.85     24.66 o 
  -6  16   5      123.50      123.43     38.52 o 
  -5  16   5       47.65       21.51     26.00 o 
  -4  16   5      658.89      712.38     48.83 o 
  -3  16   5       24.20       66.39     18.51 o 
  -2  16   5      702.72      753.02     72.32 o 
  -1  16   5      172.90      178.44     34.85 o 
   0  16   5      488.81      562.44     59.35 o 
   1  16   5       43.96       58.53     25.18 o 
   2  16   5        3.99        7.42     17.09 o 
   3  16   5      151.37      106.49     25.63 o 
   4  16   5       22.64        9.89     15.89 o 
  -5  17   5      237.76      234.28     31.84 o 
  -4  17   5        4.49        7.22     17.33 o 
  -3  17   5      549.89      521.52     61.75 o 
  -2  17   5        0.22       -3.00     18.81 o 
  -1  17   5       89.74       78.76     26.98 o 
   0  17   5       44.47       72.09     25.86 o 
   1  17   5        7.82       -7.34     15.66 o 
   2  17   5       32.60       35.15     19.26 o 
   3  17   5       87.29       88.73     25.56 o 
  -4  18   5      174.02      228.95     40.62 o 
  -3  18   5       23.53       26.75     23.53 o 
  -2  18   5       12.78       80.04     28.33 o 
  -1  18   5       39.34       60.78     22.41 o 
   0  18   5       93.67      134.60     28.70 o 
   1  18   5        7.31        8.24     15.29 o 
   2  18   5      366.70      325.10     43.62 o 
  -1  19   5      132.65      201.59     36.35 o 
   0 -19   6      130.66      146.51     50.59 o 
   1 -19   6       27.95       23.08     39.64 o 
   2 -19   6       36.07       -1.42     45.41 o 
   3 -19   6       11.50       39.54     38.66 o 
  -2 -18   6       39.66       43.92     33.27 o 
  -1 -18   6      171.41      216.96     45.12 o 
   0 -18   6      382.56      374.86     57.86 o 
   1 -18   6      187.10      188.63     47.36 o 
   2 -18   6      133.99      164.12     47.21 o 
   3 -18   6      103.04      167.93     37.69 o 
   4 -18   6       32.61       61.83     39.56 o 
   5 -18   6      177.58      348.27    163.90 o 
  -3 -17   6       82.62       96.98     38.82 o 
  -2 -17   6      311.41      305.31     51.34 o 
  -1 -17   6      727.62      716.37     71.12 o 
   0 -17   6      347.69      408.43     56.88 o 
   1 -17   6      655.34      649.30     71.19 o 
   2 -17   6      180.93      163.45     26.08 o 
   3 -17   6        7.87       10.04     15.51 o 
   4 -17   6        0.55       51.95     34.18 o 
   5 -17   6       47.46       98.05     42.72 o 
   6 -17   6        2.78       69.40    117.21 o 
  -4 -16   6      442.34      355.97     55.31 o 
  -3 -16   6       65.12       68.20     32.00 o 
  -1 -16   6      250.60      219.73     39.34 o 
   0 -16   6      593.58      526.77     58.01 o 
   1 -16   6       33.93       40.69     14.46 o 
   2 -16   6        0.70       21.51     13.49 o 
   3 -16   6        0.09       17.39     14.39 o 
   4 -16   6        8.66        6.89     14.69 o 
   5 -16   6      107.90      206.66     93.15 o 
   6 -16   6      172.42      432.79    129.20 o 
  -5 -15   6      645.85      660.01     73.74 o 
  -4 -15   6       39.83       10.87     25.48 o 
  -3 -15   6      520.81      568.89     60.55 o 
  -2 -15   6       41.55       50.29     24.58 o 
  -1 -15   6       12.17        2.92     20.46 o 
   0 -15   6      191.25      161.50     35.37 o 
   1 -15   6      108.70      138.79     22.26 o 
   2 -15   6      564.91      556.37     43.47 o 
   3 -15   6        1.08        3.97     13.19 o 
   4 -15   6      417.81      404.46     40.77 o 
   5 -15   6      245.95      320.76    171.39 o 
   6 -15   6      222.44      663.31    117.73 o 
   7 -15   6       73.69      242.74    104.24 o 
  -6 -14   6      186.69      162.02     48.26 o 
  -5 -14   6       25.79       16.71     30.43 o 
  -4 -14   6       79.75       82.66     30.28 o 
  -3 -14   6        9.51       25.03     25.11 o 
  -2 -14   6      325.60      251.58     38.22 o 
  -1 -14   6        2.61       -8.77     19.41 o 
   0 -14   6      285.91      269.79     26.90 o 
   1 -14   6      704.22      705.58     45.56 o 
   2 -14   6      749.65      768.91     49.84 o 
   3 -14   6      427.32      435.04     39.27 o 
   4 -14   6      324.23      351.85     37.92 o 
   5 -14   6      347.19      326.30     37.02 o 
   6 -14   6      272.13      769.65    117.73 o 
   7 -14   6       88.32      237.79     66.77 o 
   8 -14   6       32.25      117.81     52.76 o 
  -6 -13   6      148.02      149.21     45.71 o 
  -5 -13   6       47.74       14.16     23.46 o 
  -4 -13   6       50.11       38.37     27.35 o 
  -3 -13   6      884.98      887.16     71.34 o 
  -2 -13   6       35.80       43.09     22.41 o 
  -1 -13   6      487.01      562.29     53.43 o 
   0 -13   6      584.46      524.29     36.50 o 
   1 -13   6     1016.99      963.23     52.91 o 
   2 -13   6      209.89      204.74     25.63 o 
   3 -13   6      330.30      313.78     31.85 o 
   4 -13   6      427.97      441.56     40.69 o 
   5 -13   6      117.02      125.75     24.36 o 
   6 -13   6      174.92      418.33     91.50 o 
   7 -13   6       23.69       66.62     41.67 o 
   8 -13   6       23.64       85.58     34.32 o 
  -7 -12   6      137.30      161.72     43.92 o 
  -6 -12   6      150.32      154.98     41.37 o 
  -5 -12   6       54.17       56.88     27.73 o 
  -4 -12   6     1988.75     1769.68    107.84 o 
  -3 -12   6        4.16       -5.17     22.93 o 
  -2 -12   6      981.61      909.95     68.50 o 
  -1 -12   6       66.97       78.61     16.11 o 
   0 -12   6      241.76      249.78     24.06 o 
   1 -12   6      354.22      325.25     28.63 o 
   2 -12   6     1064.22     1027.08     55.38 o 
   3 -12   6        4.64       -1.80     14.76 o 
   4 -12   6        1.59       21.81     17.46 o 
   5 -12   6      134.01      168.54     36.42 o 
   6 -12   6       67.39      239.89     58.98 o 
   7 -12   6      228.44      395.99     64.68 o 
   8 -12   6        9.72       80.64     30.65 o 
  -7 -11   6      543.67      497.09     60.03 o 
  -6 -11   6       41.62       57.26     25.33 o 
  -5 -11   6      546.04      478.28     54.18 o 
  -4 -11   6      165.33       99.75     30.95 o 
  -3 -11   6     2921.26     2644.71    135.94 o 
  -2 -11   6       29.99        9.97     12.96 o 
  -1 -11   6      100.52      106.49     17.54 o 
   0 -11   6       45.86       64.82     15.29 o 
   1 -11   6      641.37      624.12     38.67 o 
   2 -11   6       50.04       55.61     15.74 o 
   3 -11   6      580.54      573.91     40.84 o 
   4 -11   6      190.06      210.59     28.55 o 
   5 -11   6      264.68      330.42     48.34 o 
   6 -11   6      259.58      207.89     46.69 o 
   7 -11   6      273.94      567.69     71.12 o 
   8 -11   6      255.74      426.12     58.90 o 
   9 -11   6       14.64       52.91     26.23 o 
  -8 -10   6      452.92      460.29     61.53 o 
  -7 -10   6        3.54      -13.41     22.86 o 
  -6 -10   6      787.97      682.65     64.00 o 
  -5 -10   6      192.50      179.41     33.80 o 
  -4 -10   6      205.49      281.11     38.82 o 
  -3 -10   6       85.61       57.26     25.33 o 
  -2 -10   6       11.20       16.86     12.22 o 
  -1 -10   6      501.66      494.62     31.48 o 
   0 -10   6       53.28       59.13     15.21 o 
   1 -10   6     1016.79      939.85     47.81 o 
   2 -10   6      360.73      308.69     28.40 o 
   3 -10   6     1549.99     1580.23     72.39 o 
   4 -10   6      212.96      269.04     30.43 o 
   5 -10   6      718.37      779.47     77.71 o 
   6 -10   6      628.89      502.64     64.90 o 
   7 -10   6      583.82      751.37     77.64 o 
   8 -10   6       27.87       22.93     23.23 o 
   9 -10   6       58.80       67.15     20.46 o 
  -8  -9   6       17.63        3.90     26.53 o 
  -7  -9   6      316.29      264.77     41.07 o 
  -6  -9   6       13.98       17.16     21.81 o 
  -5  -9   6        6.21       32.37     20.31 o 
  -4  -9   6       34.03       48.19     20.16 o 
  -3  -9   6      681.05      677.55     36.20 o 
  -2  -9   6      580.33      591.74     32.97 o 
  -1  -9   6     1318.84     1337.72     55.08 o 
   0  -9   6     1280.36     1249.06     53.58 o 
   1  -9   6      770.98      738.10     40.02 o 
   2  -9   6     2035.97     1847.32     74.87 o 
   3  -9   6     2356.15     2397.92     94.13 o 
   4  -9   6      736.55      741.40     47.29 o 
   5  -9   6      343.47      310.63     48.64 o 
   6  -9   6      576.96      584.70     67.00 o 
   7  -9   6      180.92      175.81     40.17 o 
   8  -9   6        3.60      -18.21     21.58 o 
   9  -9   6       38.55       79.59     22.33 o 
  -8  -8   6        0.07       -1.20     21.73 o 
  -7  -8   6       35.40       39.79     22.78 o 
  -6  -8   6      398.86      349.75     42.79 o 
  -5  -8   6      102.30      109.04     26.53 o 
  -4  -8   6      522.44      537.48     48.41 o 
  -3  -8   6      301.38      263.42     21.43 o 
  -2  -8   6     4425.01     4562.85    139.32 o 
  -1  -8   6      573.26      588.82     32.00 o 
   0  -8   6     1709.17     1579.48     60.78 o 
   1  -8   6     2599.36     2535.29     88.21 o 
   2  -8   6      155.94      128.60     19.11 o 
   3  -8   6       40.90       35.52     14.91 o 
   4  -8   6      563.35      495.52     54.33 o 
   5  -8   6        0.20       15.81     23.16 o 
   6  -8   6        2.85        1.50     21.13 o 
   7  -8   6      165.49      254.58     41.74 o 
   8  -8   6        8.74       23.16     21.36 o 
   9  -8   6      102.14      115.64     24.43 o 
  -9  -7   6       12.66       25.18     32.08 o 
  -8  -7   6       11.98       13.34     22.86 o 
  -7  -7   6     1260.17     1166.92     84.01 o 
  -6  -7   6       74.48       90.23     23.61 o 
  -5  -7   6      656.87      590.09     51.04 o 
  -4  -7   6       73.37       90.31     14.39 o 
  -3  -7   6     1429.84     1350.91     53.51 o 
  -2  -7   6      564.99      605.08     31.63 o 
  -1  -7   6     6295.83     6589.88    189.98 o 
   0  -7   6      175.68      203.99     18.44 o 
   1  -7   6      853.54      919.09     42.04 o 
   2  -7   6      145.65      150.19     10.70 o 
   3  -7   6      127.60      122.08     20.91 o 
   4  -7   6      814.44      684.82     63.25 o 
   5  -7   6       26.52       38.15     21.21 o 
   6  -7   6     1817.97     1890.94    127.40 o 
   7  -7   6        9.32       77.49     26.30 o 
   8  -7   6      531.23      543.48     54.41 o 
   9  -7   6       31.12        6.97     15.29 o 
  -9  -6   6        1.58       15.51     28.93 o 
  -8  -6   6      469.32      449.35     52.23 o 
  -7  -6   6      105.05      104.47     26.45 o 
  -6  -6   6     1753.93     1658.69     97.57 o 
  -5  -6   6       37.50       26.45     17.69 o 
  -4  -6   6     1788.73     1746.37     64.97 o 
  -3  -6   6        0.83       -3.07      9.29 o 
  -2  -6   6       86.13       93.53     12.89 o 
  -1  -6   6       51.36       39.72     11.17 o 
   0  -6   6      671.05      773.10     34.62 o 
   1  -6   6      185.24      190.28     18.06 o 
   2  -6   6     1024.38     1130.23     44.82 o 
   3  -6   6     1807.99     1903.30     52.91 o 
   4  -6   6      970.43      962.26     39.77 o 
   5  -6   6     1751.60     1559.47    106.57 o 
   6  -6   6      303.04      335.14     48.64 o 
   7  -6   6      566.88      567.46     52.61 o 
   8  -6   6      191.22      210.36     31.25 o 
   9  -6   6      207.64      242.51     34.25 o 
  -9  -5   6      306.57      372.39     53.36 o 
  -8  -5   6        6.35        8.54     21.36 o 
  -7  -5   6      414.58      364.59     43.47 o 
  -6  -5   6       77.18       69.10     22.41 o 
  -5  -5   6      137.76      147.11     16.56 o 
  -4  -5   6       35.44       27.73     10.72 o 
  -3  -5   6      508.40      560.94     29.08 o 
  -2  -5   6     1804.51     1887.49     64.53 o 
  -1  -5   6      226.51      194.55     15.96 o 
   1  -5   6     2165.00     2159.83    107.99 o 
   3  -5   6      838.47      656.28     29.26 o 
   4  -5   6     2017.09     2102.13    121.78 o 
   5  -5   6     1210.68     1238.87     90.16 o 
   6  -5   6      901.44      857.34     75.54 o 
   7  -5   6      259.61      275.64     34.47 o 
   8  -5   6       58.49       58.75     19.04 o 
  -9  -4   6      100.21       61.30     28.40 o 
  -8  -4   6      134.67      151.83     31.10 o 
  -7  -4   6        1.78        9.52     17.16 o 
  -6  -4   6       99.36       76.29     14.31 o 
  -5  -4   6      167.56      142.46     17.09 o 
  -4  -4   6     2295.03     2152.19     74.19 o 
  -3  -4   6     1344.48     1345.73     50.44 o 
  -2  -4   6     1716.41     1653.37     57.03 o 
   0  -4   6     3354.33     3490.50    102.97 o 
   1  -4   6      416.04      369.03     16.25 o 
   2  -4   6     5980.04     6135.31    135.58 o 
   3  -4   6     1421.11     1601.23     55.10 o 
   4  -4   6      103.85       67.60     26.38 o 
   5  -4   6     1408.28     1495.24    100.35 o 
   6  -4   6       14.68       20.61     21.06 o 
   7  -4   6      156.85      130.25     24.21 o 
   8  -4   6        0.79        8.39     12.82 o 
  10  -4   6       35.07      623.44     61.38 o 
  -9  -3   6       59.10       90.01     30.73 o 
  -8  -3   6       38.94       46.76     23.16 o 
  -7  -3   6      387.58      393.15     43.69 o 
  -6  -3   6      514.94      519.87     31.85 o 
  -5  -3   6     5656.05     5762.30    171.32 o 
  -4  -3   6     1319.85     1373.01     52.61 o 
  -3  -3   6     2520.79     2460.57     79.21 o 
  -2  -3   6      453.51      417.73     21.96 o 
  -1  -3   6     8775.54     9800.70    265.89 o 
   0  -3   6     1688.59     1685.90     43.17 o 
   1  -3   6     4658.42     5408.33    119.94 o 
   2  -3   6      379.10      391.45     21.40 o 
   3  -3   6     1314.35     1444.30     50.90 o 
   4  -3   6      198.02      229.77     35.00 o 
   5  -3   6     1069.77     1072.50     79.36 o 
   6  -3   6       75.33       60.63     26.38 o 
   7  -3   6       93.69      102.67     20.46 o 
   9  -3   6       64.90       59.95     20.16 o 
 -10  -2   6      178.57      199.80     49.16 o 
  -9  -2   6      241.41      225.50     40.39 o 
  -8  -2   6      719.32      783.44     67.30 o 
  -7  -2   6      159.80      172.67     19.93 o 
  -6  -2   6     2631.22     2517.60     89.18 o 
  -5  -2   6       66.87       76.37     13.34 o 
  -4  -2   6     1840.14     1743.23     62.20 o 
  -3  -2   6     1127.00     1291.48     47.29 o 
  -1  -2   6       10.97       28.25      6.74 o 
   0  -2   6     4267.41     4465.23    109.64 o 
   1  -2   6     2083.96     2200.90     53.63 o 
   2  -2   6      781.56      913.86     35.42 o 
   3  -2   6        3.69       15.00      9.84 o 
   4  -2   6     1331.88     1437.01     87.31 o 
   5  -2   6     3014.34     2870.13    150.26 o 
   6  -2   6     1217.65     1154.11     84.23 o 
   7  -2   6      654.03      590.92     44.59 o 
   8  -2   6       57.01       22.86     15.21 o 
   9  -2   6       73.07       99.60     21.88 o 
 -10  -1   6        1.81       -2.02     30.50 o 
  -9  -1   6      682.52      778.42     71.42 o 
  -8  -1   6        0.02        0.15     19.86 o 
  -7  -1   6      510.39      538.83     34.40 o 
  -6  -1   6        9.06        2.55     10.19 o 
  -5  -1   6      562.38      612.58     33.12 o 
  -4  -1   6     3324.01     3757.37    115.34 o 
  -3  -1   6        4.25       10.94      8.54 o 
  -2  -1   6     2196.79     2385.11     72.99 o 
  -1  -1   6      738.25      791.99     28.40 o 
   0  -1   6    11712.92    12567.26    262.94 o 
   1  -1   6     4550.87     4833.02    267.13 o 
   2  -1   6      970.90      926.33     36.27 o 
   3  -1   6     1165.72     1092.35     42.42 o 
   4  -1   6     2021.87     2002.83    107.99 o 
   5  -1   6      196.43      177.09     31.33 o 
   7  -1   6      723.76      720.27     52.61 o 
   8  -1   6       44.10       38.97     16.49 o 
   9  -1   6        7.42       29.90     13.41 o 
  10  -1   6       25.44       37.02     14.16 o 
 -10   0   6      243.17      270.62     47.96 o 
  -9   0   6       32.62       29.08     21.81 o 
  -8   0   6        8.63        5.10     11.02 o 
  -7   0   6      146.56      148.83     18.89 o 
  -6   0   6      159.68      161.28     17.99 o 
  -5   0   6       99.29      114.59     15.89 o 
  -4   0   6     2584.92     2570.36     83.79 o 
  -3   0   6      770.94      774.08     32.60 o 
  -2   0   6      403.28      414.95     19.86 o 
  -1   0   6      143.00      195.54     10.87 o 
   0   0   6      323.15      272.04     18.31 o 
   1   0   6     4453.27     4525.36     99.83 o 
   2   0   6     3874.37     4268.20     96.01 o 
   3   0   6     1705.67     1747.12     54.71 o 
   4   0   6       63.68       28.43     10.42 o 
   5   0   6       82.30       78.12     30.20 o 
   6   0   6       70.54       99.48     15.99 o 
   7   0   6       47.66       46.01     15.51 o 
   8   0   6       49.79       54.71     17.99 o 
   9   0   6       11.13       27.05     15.29 o 
  10   0   6       95.95       54.03     16.86 o 
 -10   1   6       67.22       38.67     32.45 o 
  -9   1   6       65.27       80.34     29.83 o 
  -8   1   6       34.95       35.30     14.09 o 
  -7   1   6       31.87       22.71     11.02 o 
  -6   1   6       23.68       17.24     12.52 o 
  -5   1   6     1918.06     1754.47     94.88 o 
  -4   1   6      620.94      524.82     41.37 o 
  -3   1   6     3803.48     3489.45    157.68 o 
  -2   1   6     3175.39     3258.41    146.66 o 
  -1   1   6       70.68       52.39     10.29 o 
   0   1   6      822.83      773.74     54.60 o 
   1   1   6       84.58       89.31      6.81 o 
   3   1   6        7.28        5.98     10.08 o 
   4   1   6       77.02       74.69     12.43 o 
   5   1   6      665.69      736.71     36.39 o 
   6   1   6      179.54      167.72     23.91 o 
   7   1   6      111.69      129.20     22.93 o 
   8   1   6      135.58      147.11     25.93 o 
   9   1   6       12.90       46.09     16.79 o 
  10   1   6      300.93      334.62     39.12 o 
 -10   2   6      176.07      165.92     44.82 o 
  -9   2   6        2.34       37.17     14.99 o 
  -8   2   6     1220.35     1258.73     60.70 o 
  -7   2   6       21.94        9.97     14.54 o 
  -6   2   6     1847.52     1787.44     99.60 o 
  -5   2   6      305.14      353.43     34.62 o 
  -4   2   6     4751.56     4600.54    203.09 o 
  -3   2   6        5.96       12.89     13.19 o 
  -2   2   6     2277.31     2321.63    110.99 o 
  -1   2   6     2708.74     2836.53    100.68 o 
   0   2   6       98.86      123.25     14.88 o 
   1   2   6     3745.36     4104.19    186.87 o 
   2   2   6     4360.83     5186.75    115.92 o 
   3   2   6       83.04       95.66      9.80 o 
   4   2   6       48.10       81.32     12.56 o 
   5   2   6      894.54      849.02     53.36 o 
   6   2   6     1524.27     1558.65     84.83 o 
   7   2   6      876.14      861.61     61.08 o 
   8   2   6      132.79       94.13     21.28 o 
   9   2   6       94.90      139.09     24.81 o 
 -10   3   6       13.84       -2.17     30.13 o 
  -9   3   6      540.24      538.68     39.34 o 
  -8   3   6       29.35       59.88     20.16 o 
  -7   3   6      378.68      330.04     38.07 o 
  -6   3   6        8.28       28.40     13.94 o 
  -5   3   6      805.62      725.59     51.93 o 
  -4   3   6        6.02       -0.97     14.01 o 
  -3   3   6      475.78      542.81     41.07 o 
  -2   3   6      272.33      289.71     35.63 o 
  -1   3   6     2565.23     2891.04     71.14 o 
   0   3   6      799.79      838.66     26.32 o 
   1   3   6     3223.47     3317.40    141.72 o 
   2   3   6     6311.12     7116.74    155.97 o 
   3   3   6     2042.11     2090.17     54.71 o 
   4   3   6      534.06      521.79     26.73 o 
   5   3   6      886.37      864.46     54.18 o 
   6   3   6     1026.70      929.43     60.10 o 
   7   3   6      153.30      158.95     25.63 o 
   8   3   6       77.82       67.67     19.11 o 
   9   3   6       16.41       17.46     12.96 o 
 -10   4   6      233.14      254.73     28.48 o 
  -9   4   6        6.86        9.59     14.09 o 
  -8   4   6      592.34      608.00     56.28 o 
  -7   4   6      270.58      237.57     34.02 o 
  -6   4   6      818.20      833.51     60.63 o 
  -5   4   6      151.52      133.70     23.23 o 
  -4   4   6       20.24       14.91     15.14 o 
  -3   4   6      484.87      589.34     43.47 o 
  -2   4   6      772.58      649.10     31.82 o 
  -1   4   6     1696.99     1733.72     47.99 o 
   0   4   6     4268.02     4595.16    104.88 o 
   1   4   6     2088.21     2061.10     52.75 o 
   2   4   6     2808.97     3076.85     99.52 o 
   3   4   6     1653.88     1607.11     45.06 o 
   4   4   6     1746.95     1825.66     88.28 o 
   5   4   6     1137.20     1024.98     61.68 o 
   6   4   6       70.05       74.04     17.24 o 
   7   4   6        5.89       11.92     14.24 o 
   8   4   6      147.50      144.04     24.73 o 
   9   4   6        2.40       12.29     14.46 o 
 -10   5   6        2.11       63.78     19.41 o 
  -9   5   6        1.65       33.20     17.39 o 
  -8   5   6        3.22       -7.42     16.19 o 
  -7   5   6      187.31      191.25     31.25 o 
  -6   5   6        1.62       22.03     16.04 o 
  -5   5   6      811.06      813.50     57.18 o 
  -4   5   6      310.26      300.89     32.75 o 
  -3   5   6     2213.32     2207.42    109.79 o 
  -2   5   6      321.78      415.16     20.49 o 
  -1   5   6     1388.05     1297.74     39.55 o 
   0   5   6     1301.01     1300.17     67.67 o 
   1   5   6     2007.89     2000.29     52.29 o 
   2   5   6      137.50      143.91     11.83 o 
   3   5   6      893.01      844.75     37.47 o 
   4   5   6     1520.80     1452.75     76.67 o 
   5   5   6       31.06       24.36     12.14 o 
   6   5   6      529.78      520.32     44.29 o 
   7   5   6        8.07       12.29     14.09 o 
   8   5   6       14.92       48.26     16.64 o 
   9   5   6        3.17       19.48     14.16 o 
 -10   6   6        7.60        0.75     13.19 o 
  -9   6   6        7.11       28.85     15.66 o 
  -8   6   6      837.78      793.41     67.60 o 
  -7   6   6       11.53       25.63     18.44 o 
  -6   6   6       18.76       24.81     18.29 o 
  -5   6   6      346.93      337.01     34.62 o 
  -4   6   6     2020.23     1754.54     94.88 o 
  -3   6   6        4.28        9.89     17.01 o 
  -2   6   6     2211.55     2364.61     64.59 o 
  -1   6   6      304.84      265.71     19.07 o 
   0   6   6      123.20      169.87     51.11 o 
   1   6   6      101.61      122.12     10.80 o 
   2   6   6       32.43       46.36      9.61 o 
   3   6   6      186.86      213.66     18.89 o 
   4   6   6      324.05      342.11     33.65 o 
   5   6   6      508.72      533.51     43.84 o 
   6   6   6      901.12      853.37     61.83 o 
   7   6   6      160.81      164.35     27.65 o 
   8   6   6       18.49       32.30     14.09 o 
   9   6   6      209.00      260.87     35.07 o 
  -9   7   6      336.09      320.83     42.57 o 
  -8   7   6       11.77       16.86     15.96 o 
  -7   7   6      795.67      793.19     64.53 o 
  -6   7   6        2.91       -0.67     16.41 o 
  -5   7   6      390.65      377.56     40.54 o 
  -4   7   6      371.55      327.50     34.10 o 
  -3   7   6      149.99      147.71     23.76 o 
  -2   7   6      422.51      518.42     24.81 o 
  -1   7   6      102.09      105.14     12.19 o 
   0   7   6      445.88      486.36     21.60 o 
   1   7   6     1688.97     1682.59     47.54 o 
   2   7   6      307.48      332.44     23.08 o 
   3   7   6     1611.86     1671.96     62.13 o 
   4   7   6      267.19      248.13     28.78 o 
   5   7   6      691.94      641.73     50.81 o 
   6   7   6      893.06      927.26     66.55 o 
   7   7   6      140.58      170.19     28.03 o 
   8   7   6       89.43       85.73     19.26 o 
  -9   8   6        0.02        3.97     11.39 o 
  -8   8   6      234.05      188.10     32.15 o 
  -7   8   6       25.99       10.49     17.31 o 
  -6   8   6      349.94      388.80     42.49 o 
  -5   8   6        8.82       -1.50     18.51 o 
  -4   8   6      372.76      360.85     38.00 o 
  -3   8   6        0.36       -7.72     12.49 o 
  -2   8   6      933.79      938.74     35.51 o 
  -1   8   6      310.76      310.84     19.05 o 
   0   8   6      698.51      680.65     27.08 o 
   1   8   6     1935.62     1960.61     60.48 o 
   2   8   6      471.53      423.20     27.43 o 
   3   8   6       30.27       20.68     12.59 o 
   4   8   6      176.98      209.01     23.01 o 
   5   8   6      795.18      775.05     58.60 o 
   6   8   6      158.80      112.71     24.13 o 
   7   8   6       28.96       26.90     16.41 o 
   8   8   6       21.93        3.07     12.67 o 
  -9   9   6       34.57       47.06     20.61 o 
  -8   9   6        5.10       30.35     17.91 o 
  -7   9   6        1.32       16.26     15.59 o 
  -6   9   6       26.31       18.14     18.29 o 
  -5   9   6       74.10       69.02     22.03 o 
  -4   9   6     1034.78      957.83     66.10 o 
  -3   9   6      859.50      789.24     41.77 o 
  -2   9   6       73.52       80.37     13.58 o 
  -1   9   6     4012.49     3859.61     97.06 o 
   0   9   6     1189.44     1148.07     38.63 o 
   1   9   6      244.18      240.19     21.58 o 
   2   9   6      819.59      813.20     40.24 o 
   3   9   6       66.29       60.18     15.51 o 
   4   9   6      767.68      718.62     39.87 o 
   5   9   6      227.80      231.50     32.00 o 
   6   9   6       29.75       52.61     20.08 o 
   7   9   6        0.09       15.14     13.56 o 
   8   9   6       57.11       48.64     18.96 o 
  -9  10   6        2.13       -0.52     12.29 o 
  -8  10   6      124.44      134.60     26.30 o 
  -7  10   6        0.16        8.99     15.74 o 
  -6  10   6     1351.43     1168.35     82.96 o 
  -5  10   6        2.16        0.82     17.69 o 
  -4  10   6       87.86       99.15     25.33 o 
  -3  10   6      151.16      166.84     20.33 o 
  -2  10   6     1485.82     1462.74     48.93 o 
  -1  10   6      288.84      286.55     19.72 o 
   0  10   6      293.32      298.63     19.23 o 
   1  10   6     1013.20      905.38     42.94 o 
   2  10   6        4.36        7.87     11.09 o 
   3  10   6       21.47       14.54     12.96 o 
   4  10   6       58.07       48.19     15.89 o 
   5  10   6      134.74      129.42     21.06 o 
   6  10   6       25.63       51.93     25.71 o 
   7  10   6      193.56      173.04     29.30 o 
  -9  11   6       88.94       84.31     23.76 o 
  -8  11   6        9.11       31.33     15.96 o 
  -7  11   6      235.96      266.72     40.39 o 
  -6  11   6      166.41      181.51     34.77 o 
  -5  11   6      139.91      111.14     29.45 o 
  -4  11   6       73.64       41.67     23.08 o 
  -3  11   6      433.29      418.33     31.92 o 
  -2  11   6      114.20      107.03     23.04 o 
  -1  11   6       76.79       69.08     46.61 o 
   0  11   6      239.93      220.63     22.56 o 
   1  11   6      273.07      267.77     23.68 o 
   2  11   6      150.54      135.12     18.96 o 
   3  11   6      421.32      366.32     29.98 o 
   4  11   6      178.52      183.68     23.08 o 
   5  11   6       34.77       46.54     16.64 o 
   6  11   6      314.35      256.38     27.35 o 
   7  11   6       33.20       54.03     25.41 o 
  -8  12   6       43.58      104.69     31.48 o 
  -7  12   6       19.48       32.30     26.90 o 
  -6  12   6      656.78      573.08     57.93 o 
  -5  12   6        1.87      -22.03     14.69 o 
  -4  12   6        6.44       -1.78     16.24 o 
  -3  12   6       87.14       87.75     17.96 o 
  -2  12   6      148.78      154.28     17.66 o 
  -1  12   6        0.66        3.60     10.10 o 
   0  12   6      626.21      668.63     39.19 o 
   1  12   6      880.81      834.85     43.92 o 
   2  12   6      193.93      213.36     23.38 o 
   3  12   6      449.05      448.60     33.87 o 
   4  12   6      241.44      242.81     26.38 o 
   5  12   6      443.07      419.30     33.80 o 
   6  12   6        2.48       10.57     14.24 o 
  -8  13   6        4.08        4.20     30.28 o 
  -7  13   6       18.60       25.93     24.88 o 
  -6  13   6       21.48       23.91     23.68 o 
  -5  13   6      403.14      390.22     45.64 o 
  -4  13   6       85.51      114.34     22.45 o 
  -3  13   6        2.33      -11.01     13.76 o 
  -2  13   6       84.36       76.65     33.20 o 
  -1  13   6      662.86      690.29     61.08 o 
   0  13   6      798.18      805.40     44.97 o 
   1  13   6     1019.16     1073.77     52.53 o 
   2  13   6      565.99      616.17     39.42 o 
   3  13   6      184.32      193.58     23.08 o 
   4  13   6       11.48       22.78     14.09 o 
   5  13   6        2.69       13.34     15.29 o 
   6  13   6       42.79       13.56     16.34 o 
  -7  14   6       20.02       43.92     33.05 o 
  -6  14   6      143.81      133.40     32.37 o 
  -5  14   6      129.55      141.64     34.70 o 
  -4  14   6      118.01      141.62     23.69 o 
  -3  14   6       99.09       78.65     18.91 o 
  -2  14   6      270.71      255.61     27.99 o 
  -1  14   6      649.86      723.57     64.30 o 
   0  14   6     1122.24     1114.91     81.54 o 
   1  14   6      493.10      420.35     46.69 o 
   2  14   6       48.13       52.53     17.31 o 
   3  14   6        2.80       -8.54     12.89 o 
   4  14   6       84.15       79.29     19.19 o 
   5  14   6       36.98       59.58     18.06 o 
  -7  15   6      108.09      111.96     40.09 o 
  -6  15   6       58.15       29.08     30.35 o 
  -5  15   6      333.36      290.25     42.79 o 
  -4  15   6       33.47       48.28     19.06 o 
  -3  15   6      164.73      146.53     23.52 o 
  -2  15   6       85.07       59.58     28.93 o 
  -1  15   6      181.00      192.98     35.60 o 
   0  15   6        4.88        5.77     21.06 o 
   1  15   6       37.86       13.26     19.34 o 
   2  15   6        5.37        0.75     18.36 o 
   3  15   6       50.69       64.82     22.48 o 
   4  15   6      205.38      217.18     26.98 o 
  -6  16   6       68.02       53.58     35.82 o 
  -5  16   6        3.00        8.69     26.00 o 
  -4  16   6        4.91       21.49     15.59 o 
  -3  16   6       21.88       25.86     21.28 o 
  -2  16   6        4.87       15.29     23.68 o 
  -1  16   6       98.90      112.04     29.98 o 
   0  16   6        7.80       10.12     20.31 o 
   1  16   6      204.51      218.91     35.52 o 
   2  16   6      129.64      159.48     29.23 o 
   3  16   6      129.94      170.64     31.63 o 
   4  16   6      428.51      425.22     49.01 o 
  -5  17   6        0.21       -6.30     28.18 o 
  -4  17   6       23.61       53.87     25.74 o 
  -3  17   6      211.93      376.28     52.16 o 
  -2  17   6      125.81      189.15     36.87 o 
  -1  17   6      220.42      246.56     40.99 o 
   0  17   6      342.83      418.93     51.04 o 
   1  17   6      204.60      227.60     36.87 o 
  -4  18   6      270.57      362.64     53.43 o 
  -3  18   6       40.29      137.14     32.45 o 
  -2  18   6      366.78      359.42     49.24 o 
  -1  18   6      118.51      178.96     35.07 o 
   0  18   6      129.80      193.95     35.90 o 
   1  18   6       49.93       58.83     20.01 o 
   0 -19   7       54.41       50.21     42.49 o 
   1 -19   7       65.51       58.30     42.94 o 
   2 -19   7      292.92      366.39     70.22 o 
  -2 -18   7       57.68        3.97     32.97 o 
  -1 -18   7       47.05       62.35     36.87 o 
   0 -18   7      203.17      201.52     47.14 o 
   1 -18   7        3.88        6.89     29.30 o 
   2 -18   7       23.47       17.46     33.50 o 
   3 -18   7        1.36        8.24     16.11 o 
   4 -18   7        0.04       40.97    111.78 o 
  -3 -17   7       67.09       92.55     37.47 o 
  -2 -17   7        3.18       25.86     28.40 o 
  -1 -17   7       51.55       46.61     27.95 o 
   0 -17   7        4.01       27.58     26.90 o 
   1 -17   7      230.70      197.40     41.52 o 
   2 -17   7        2.88       20.76     15.29 o 
   3 -17   7        2.34       -8.39     13.79 o 
   4 -17   7      355.56      400.57     40.92 o 
   5 -17   7       39.61       53.36     48.79 o 
  -4 -16   7       17.54       13.34     34.62 o 
  -3 -16   7       88.95      114.59     35.37 o 
  -2 -16   7       31.19        6.30     20.23 o 
  -1 -16   7        8.57        3.07     18.81 o 
   0 -16   7      397.19      413.16     52.31 o 
   1 -16   7       44.94       70.00     18.14 o 
   2 -16   7      140.41      157.75     24.58 o 
   3 -16   7      760.23      737.65     52.68 o 
   4 -16   7      103.42      101.55     23.53 o 
   5 -16   7      294.14      355.30     63.10 o 
  -5 -15   7       20.68       23.68     30.28 o 
  -4 -15   7        7.51       27.28     30.73 o 
  -3 -15   7       48.70       40.39     27.20 o 
  -2 -15   7      371.40      328.77     46.24 o 
  -1 -15   7      360.75      334.39     44.59 o 
   0 -15   7      284.47      246.78     41.29 o 
   1 -15   7     1414.66     1290.05     67.22 o 
   2 -15   7      234.95      257.05     30.58 o 
   3 -15   7       11.04       23.01     15.21 o 
   4 -15   7       74.84       96.08     20.68 o 
   5 -15   7       78.06       31.18     17.76 o 
  -5 -14   7       59.40      103.27     39.57 o 
  -4 -14   7     1202.76     1127.65     86.93 o 
  -3 -14   7      323.05      285.00     42.49 o 
  -2 -14   7      230.32      181.88     34.17 o 
  -1 -14   7      646.21      647.72     60.10 o 
   0 -14   7      879.53      822.56     48.71 o 
   1 -14   7       34.81       42.04     14.84 o 
   2 -14   7      150.11      124.63     22.03 o 
   3 -14   7       65.63       67.67     18.51 o 
   4 -14   7       12.62       26.08     17.91 o 
   5 -14   7        0.52       18.29     15.81 o 
   7 -14   7      178.36     1432.29    272.19 o 
  -6 -13   7       11.89      -22.41     33.80 o 
  -5 -13   7      746.56      702.51     67.97 o 
  -4 -13   7      454.66      469.14     53.73 o 
  -3 -13   7      376.83      363.02     45.41 o 
  -2 -13   7      120.48      123.88     28.03 o 
  -1 -13   7      269.42      301.79     26.75 o 
   0 -13   7      345.65      314.98     28.40 o 
   1 -13   7      311.78      281.33     28.10 o 
   2 -13   7      655.24      634.16     43.84 o 
   3 -13   7       12.16        7.72     14.09 o 
   4 -13   7      267.76      276.09     31.93 o 
   5 -13   7      371.19      273.24     44.89 o 
   6 -13   7      751.10      764.78     80.86 o 
   7 -13   7       18.45      309.36    123.88 o 
   8 -13   7       43.10      363.69    113.39 o 
  -7 -12   7       80.18       56.13     33.20 o 
  -6 -12   7      383.29      354.93     51.56 o 
  -5 -12   7      157.52      144.26     36.12 o 
  -4 -12   7      126.38      142.99     34.32 o 
  -3 -12   7      262.84      273.69     41.44 o 
  -2 -12   7       24.26       49.01     21.28 o 
  -1 -12   7      246.98      249.11     24.21 o 
   0 -12   7        4.67       15.36     10.79 o 
   1 -12   7      842.68      884.92     49.09 o 
   2 -12   7      777.84      750.39     46.61 o 
   3 -12   7      827.27      808.40     50.81 o 
   4 -12   7      126.98      114.96     23.98 o 
   5 -12   7      864.70      891.06     84.01 o 
   6 -12   7      200.25      173.64     42.87 o 
   7 -12   7       23.72      227.90     94.95 o 
   8 -12   7       81.46      373.89     78.39 o 
  -7 -11   7       75.94       74.72     33.80 o 
  -6 -11   7       46.45       57.71     26.68 o 
  -5 -11   7       29.88        0.15     27.05 o 
  -4 -11   7        2.62       14.46     25.71 o 
  -3 -11   7      835.39      813.42     64.45 o 
  -2 -11   7      471.33      458.87     31.78 o 
  -1 -11   7      534.24      501.89     32.90 o 
   0 -11   7      968.90      944.20     47.51 o 
   1 -11   7      901.60      919.54     48.34 o 
   2 -11   7     1185.98     1222.38     60.25 o 
   3 -11   7     1565.93     1421.13     69.25 o 
   4 -11   7      939.23      895.48     55.68 o 
   5 -11   7       45.65       38.97     23.16 o 
   6 -11   7       39.60       50.51     30.65 o 
   7 -11   7       96.19      365.64     90.83 o 
   8 -11   7       16.80        6.07     29.30 o 
   9 -11   7       21.89       15.14     40.39 o 
  -7 -10   7      318.09      332.97     49.99 o 
  -6 -10   7       48.75       17.39     21.58 o 
  -5 -10   7       25.30       23.31     22.18 o 
  -4 -10   7     1167.39     1246.66     82.81 o 
  -3 -10   7      296.95      317.08     39.57 o 
  -2 -10   7     1429.05     1505.14     61.83 o 
  -1 -10   7      130.88      121.86     16.64 o 
   0 -10   7      424.78      367.14     27.35 o 
   1 -10   7     1360.14     1397.29     61.53 o 
   2 -10   7      288.81      282.01     27.28 o 
   3 -10   7      211.48      227.90     25.63 o 
   4 -10   7       27.25       42.49     18.59 o 
   5 -10   7       30.70       23.46     25.56 o 
   6 -10   7       68.82      116.16     34.47 o 
   7 -10   7      558.23     1397.59    139.84 o 
   8 -10   7       26.62       49.39     32.97 o 
   9 -10   7       92.61      229.47     47.81 o 
  -8  -9   7       59.44       43.99     32.75 o 
  -7  -9   7      619.53      674.70     64.68 o 
  -6  -9   7       13.86       25.93     22.63 o 
  -5  -9   7     1916.04     2007.32    114.96 o 
  -4  -9   7      782.29      667.36     56.06 o 
  -3  -9   7     1053.18     1161.00     51.34 o 
  -2  -9   7        6.11       32.08     12.74 o 
  -1  -9   7      756.08      741.55     38.52 o 
   0  -9   7       85.67       93.98     15.44 o 
   1  -9   7        3.27       23.53     13.41 o 
   2  -9   7       41.50       50.36     16.64 o 
   3  -9   7       25.50       49.84     15.14 o 
   4  -9   7        3.41       16.56     23.01 o 
   5  -9   7       32.42       55.68     28.93 o 
   6  -9   7     1689.99     1431.02    111.66 o 
   7  -9   7        2.38        1.23     18.37 o 
   8  -9   7      381.81      652.60     76.52 o 
   9  -9   7      145.56      253.98     44.44 o 
  -8  -8   7      166.53      184.21     38.30 o 
  -7  -8   7        0.88       -5.32     16.79 o 
  -5  -8   7      578.74      543.18     51.56 o 
  -4  -8   7      304.51      330.79     38.07 o 
  -3  -8   7      345.76      367.59     25.11 o 
  -2  -8   7      160.78      167.05     17.46 o 
  -1  -8   7      263.89      277.29     22.33 o 
   0  -8   7      149.43      169.59     18.29 o 
   1  -8   7      688.31      718.47     38.00 o 
   2  -8   7       48.93       58.75     16.56 o 
   3  -8   7     1798.50     1747.50     74.04 o 
   4  -8   7     2392.52     2325.83    138.19 o 
   5  -8   7     1521.99     1377.88    103.27 o 
   6  -8   7       21.43        6.89     22.48 o 
   7  -8   7      360.16      348.63     55.68 o 
   8  -8   7      193.91      182.71     38.15 o 
   9  -8   7      105.80      122.76     30.43 o 
  -8  -7   7      101.26      118.48     32.82 o 
  -7  -7   7      176.86      185.93     32.97 o 
  -6  -7   7       73.37       60.25     23.16 o 
  -5  -7   7       58.85       62.88     19.48 o 
  -4  -7   7      281.67      280.36     22.26 o 
  -3  -7   7      140.16      133.17     15.89 o 
  -2  -7   7     1140.20     1125.78     46.84 o 
  -1  -7   7     3315.02     3425.68    108.14 o 
   0  -7   7       77.87       82.89     13.79 o 
   1  -7   7     1050.79      964.43     43.84 o 
   2  -7   7     2441.33     2407.26     62.03 o 
   3  -7   7     1185.16     1176.29     56.06 o 
   4  -7   7     2345.59     2151.81    128.45 o 
   5  -7   7      489.04      464.57     55.98 o 
   6  -7   7      545.29      568.29     64.38 o 
   8  -7   7       13.12       29.15     22.03 o 
   9  -7   7       14.13       27.05     20.53 o 
  -9  -6   7        1.04       14.84     28.25 o 
  -8  -6   7        6.22       29.00     23.38 o 
  -7  -6   7       87.12      105.29     24.96 o 
  -6  -6   7      264.47      236.59     35.22 o 
  -5  -6   7      365.87      384.30     27.13 o 
  -4  -6   7      488.82      442.91     27.88 o 
  -3  -6   7      783.30      796.18     38.00 o 
  -2  -6   7     5158.80     5474.22    160.98 o 
  -1  -6   7     1904.90     1932.38     66.70 o 
   2  -6   7      762.58      694.94     55.31 o 
   3  -6   7     1361.32     1260.79    120.09 o 
   4  -6   7      967.79     1059.55     42.80 o 
   5  -6   7      424.40      445.98     52.61 o 
   6  -6   7       27.90       32.60     23.08 o 
   7  -6   7      156.44      137.29     38.89 o 
   8  -6   7       21.01       24.51     19.86 o 
   9  -6   7      123.64      169.89     29.75 o 
  -9  -5   7      364.49      324.80     50.74 o 
  -8  -5   7        1.74        1.65     20.46 o 
  -7  -5   7      244.42      262.07     37.47 o 
  -6  -5   7        1.52        9.22     17.16 o 
  -5  -5   7     1567.62     1502.44     60.33 o 
  -4  -5   7     1733.43     1842.45     67.90 o 
  -3  -5   7     2648.88     2717.55     89.11 o 
  -2  -5   7        3.74        1.87      8.69 o 
   0  -5   7        7.29        0.07      9.14 o 
   1  -5   7      766.58      734.90     25.69 o 
   2  -5   7       43.92       55.22      9.69 o 
   3  -5   7      588.16      632.21     29.82 o 
   4  -5   7     2622.38     2628.42     85.02 o 
   5  -5   7     2192.16     1903.68    119.23 o 
   6  -5   7      459.91      532.99     59.05 o 
   7  -5   7       75.31       74.04     32.15 o 
   8  -5   7      665.96      745.22     61.90 o 
  10  -5   7      308.66      353.80     42.79 o 
  -9  -4   7       91.95      111.51     31.93 o 
  -8  -4   7      307.17      231.27     37.32 o 
  -7  -4   7       29.21       26.75     18.89 o 
  -6  -4   7     3017.92     2875.60     99.90 o 
  -5  -4   7     1677.04     1530.32     60.55 o 
  -4  -4   7      738.75      696.06     34.77 o 
  -3  -4   7      441.15      408.21     24.43 o 
  -2  -4   7        4.21        4.65      7.49 o 
  -1  -4   7        0.60        5.02      8.47 o 
   0  -4   7        0.21        5.40      7.72 o 
   1  -4   7     1031.75     1019.47     31.40 o 
   2  -4   7      772.52      847.70     51.22 o 
   3  -4   7     3496.60     3446.25    105.93 o 
   4  -4   7     2050.96     2032.49     69.90 o 
   5  -4   7     2777.60     2437.79    138.34 o 
   6  -4   7      305.88      311.08     44.74 o 
   7  -4   7      472.42      430.39     54.41 o 
   8  -4   7       11.91       49.99     19.48 o 
  10  -4   7       17.24       48.86     15.66 o 
  -9  -3   7      354.73      450.03     54.56 o 
  -8  -3   7       12.00       20.76     20.16 o 
  -7  -3   7     1331.91     1333.67     85.73 o 
  -6  -3   7        3.99       -1.80     10.19 o 
  -5  -3   7      231.82      232.70     20.53 o 
  -4  -3   7      329.51      352.83     23.46 o 
  -3  -3   7      100.11      102.52     12.82 o 
  -2  -3   7        2.36        2.62      6.97 o 
  -1  -3   7      972.08      989.53     37.10 o 
   0  -3   7    11004.18    12244.19    258.65 o 
   1  -3   7     4266.49     4390.18    100.04 o 
   2  -3   7     2507.04     2469.98     76.77 o 
   3  -3   7      924.92      863.12     37.14 o 
   4  -3   7     2781.55     2579.69     83.71 o 
   5  -3   7      793.30      871.80     71.12 o 
   6  -3   7     1731.52     1676.90    108.97 o 
   7  -3   7      358.15      371.41     49.61 o 
   9  -3   7       23.35        7.57     13.41 o 
  10  -3   7        0.15       13.64     13.26 o 
  -9  -2   7        1.21       10.87     22.48 o 
  -8  -2   7      177.95      164.50     31.03 o 
  -7  -2   7      157.48      152.43     18.74 o 
  -6  -2   7      545.76      557.94     33.20 o 
  -5  -2   7       33.03       34.55     12.22 o 
  -4  -2   7      804.22      693.29     34.02 o 
  -3  -2   7     2434.78     2509.44     81.31 o 
  -2  -2   7     1504.71     1428.10     49.16 o 
  -1  -2   7     4536.97     5183.97    146.21 o 
   0  -2   7     2688.25     2725.95     64.95 o 
   1  -2   7     9060.94     9817.35    258.00 o 
   2  -2   7     2085.98     2005.84     65.35 o 
   3  -2   7     4764.81     4938.93    140.82 o 
   4  -2   7      121.11      121.51     15.66 o 
   5  -2   7      676.92      695.01     61.83 o 
   6  -2   7        8.70        1.72     25.33 o 
   7  -2   7        1.00       17.99      9.59 o 
   8  -2   7       12.84       22.63     15.14 o 
   9  -2   7       92.40       78.16     20.76 o 
  10  -2   7        0.81       -0.67     10.04 o 
 -10  -1   7        3.93       -8.62     32.00 o 
  -9  -1   7       72.49       89.56     29.38 o 
  -8  -1   7      160.42      185.18     33.72 o 
  -7  -1   7      248.68      246.71     23.31 o 
  -6  -1   7        9.81       -5.62      9.97 o 
  -5  -1   7     2349.76     2292.93     80.86 o 
  -4  -1   7      107.27       79.51     13.79 o 
  -3  -1   7     4831.56     5039.93    219.21 o 
  -2  -1   7     1721.20     1845.22     60.33 o 
  -1  -1   7     9945.61    10926.03    231.88 o 
   0  -1   7     2929.19     3140.05     73.08 o 
   1  -1   7       15.43       28.62      9.60 o 
   2  -1   7     3587.61     3692.02    107.68 o 
   3  -1   7      907.56     1007.67     44.25 o 
   4  -1   7       15.66       11.32     20.91 o 
   5  -1   7      856.82      923.73     83.86 o 
   7  -1   7       86.17       67.82     17.61 o 
   8  -1   7      191.64      188.40     27.43 o 
   9  -1   7        4.14        9.82     12.96 o 
  10  -1   7      379.96      409.33     43.32 o 
 -10   0   7      219.50      218.23     48.41 o 
  -9   0   7       67.34       51.26     26.38 o 
  -8   0   7      900.70      951.09     51.71 o 
  -7   0   7      134.13      131.52     18.29 o 
  -6   0   7     1944.65     1969.33     74.87 o 
  -5   0   7      488.03      444.18     27.80 o 
  -4   0   7     4933.94     5107.68    151.23 o 
  -3   0   7       73.22       58.45     13.86 o 
  -2   0   7     2421.24     2496.92     76.97 o 
  -1   0   7      284.44      324.15     14.05 o 
   0   0   7     2194.45     2351.28     74.89 o 
   1   0   7       82.37       77.97     16.86 o 
   2   0   7     2341.82     2645.86     63.78 o 
   3   0   7      308.00      309.83     15.57 o 
   4   0   7      563.00      592.94     37.77 o 
   5   0   7     1853.35     1763.74     65.94 o 
   6   0   7      105.78      110.83     16.34 o 
   7   0   7        6.09       -1.20     12.44 o 
   8   0   7       16.46       28.40     14.46 o 
   9   0   7      682.79      626.52     54.93 o 
  10   0   7        0.25        3.75      9.74 o 
 -10   1   7        4.75        9.29     29.60 o 
  -9   1   7      637.79      722.67     68.57 o 
  -8   1   7       55.11       37.40     14.46 o 
  -7   1   7     1508.44     1511.13     64.90 o 
  -6   1   7      542.67      528.57     32.15 o 
  -5   1   7      476.94      475.13     42.12 o 
  -4   1   7      217.25      259.82     30.88 o 
  -3   1   7     1660.27     1838.93     96.23 o 
  -2   1   7     2972.47     3024.14    140.29 o 
  -1   1   7     2305.52     2485.60     79.71 o 
   0   1   7      188.56      178.12     16.45 o 
   1   1   7     5506.54     6026.53    136.66 o 
   2   1   7     1559.26     1609.62     42.61 o 
   3   1   7     2258.12     2360.25     76.78 o 
   4   1   7     5217.96     5278.67    154.61 o 
   5   1   7        5.40       -6.23     10.66 o 
   6   1   7      394.16      428.82     37.02 o 
   7   1   7     1444.27     1299.72     77.79 o 
   8   1   7      395.86      408.13     41.29 o 
   9   1   7      248.76      247.83     32.82 o 
 -10   2   7      168.84      164.80     40.69 o 
  -9   2   7        6.12        5.55     11.69 o 
  -8   2   7      865.78      881.17     48.94 o 
  -7   2   7        3.29        2.25     14.99 o 
  -6   2   7       48.47       69.85     19.19 o 
  -5   2   7      142.99      107.24     21.28 o 
  -4   2   7       91.29       67.52     19.04 o 
  -3   2   7       63.09      107.69     20.46 o 
  -2   2   7      689.43      974.85     60.85 o 
  -1   2   7     2718.70     2853.60    185.29 o 
   0   2   7     3480.44     3488.65     84.76 o 
   1   2   7     6593.45     6920.83    150.82 o 
   2   2   7     6518.88     6918.98    151.74 o 
   3   2   7     1716.00     1577.43     60.89 o 
   4   2   7      289.01      328.38     21.82 o 
   5   2   7      140.54      142.17     22.11 o 
   6   2   7      252.17      275.41     29.23 o 
   7   2   7      655.24      589.79     48.41 o 
   8   2   7       11.28       34.47     14.54 o 
   9   2   7       34.03       35.82     14.39 o 
 -10   3   7        2.30      -24.06     24.81 o 
  -9   3   7        0.03      -16.64     11.09 o 
  -8   3   7        2.11       11.39     15.44 o 
  -7   3   7       14.41       20.91     15.14 o 
  -6   3   7      429.49      445.08     43.09 o 
  -5   3   7     1461.11     1434.24     84.76 o 
  -4   3   7     1392.59     1180.86     71.72 o 
  -3   3   7      379.42      281.78     30.95 o 
  -2   3   7      816.69      713.29     49.42 o 
  -1   3   7      684.29      607.04     31.20 o 
   0   3   7     2633.66     2732.94     67.00 o 
   2   3   7     1644.13     1965.30     51.95 o 
   3   3   7       17.80       20.53      6.80 o 
   4   3   7       45.30       54.20     11.14 o 
   5   3   7      340.36      321.50     30.28 o 
   6   3   7       21.85       36.05     14.54 o 
   7   3   7        5.81       10.19     13.86 o 
   8   3   7      317.72      321.65     37.17 o 
   9   3   7        5.66        1.50     10.19 o 
 -10   4   7       15.67       16.26     14.16 o 
  -9   4   7        1.89        4.87     17.09 o 
  -8   4   7      764.45      696.44     61.68 o 
  -7   4   7       24.95       41.37     19.78 o 
  -6   4   7      919.50      879.60     64.15 o 
  -5   4   7     1420.65     1284.06     78.61 o 
  -4   4   7     1214.48     1019.59     65.42 o 
  -3   4   7       11.50       29.45     16.04 o 
  -2   4   7     2207.81     2066.54     73.26 o 
  -1   4   7     5029.94     5038.12    168.66 o 
   0   4   7        5.68       12.18      7.12 o 
   1   4   7      178.03      166.78     11.60 o 
   2   4   7      151.62      203.51     13.88 o 
   3   4   7       21.98       38.32      9.02 o 
   4   4   7      224.98      206.99     18.21 o 
   5   4   7      589.33      577.50     43.17 o 
   6   4   7       33.11       28.85     12.89 o 
   7   4   7       73.35       68.27     18.21 o 
   8   4   7      106.49      106.04     21.81 o 
   9   4   7      263.78      300.52     35.97 o 
 -10   5   7       20.10       25.18     16.11 o 
  -9   5   7      431.48      575.11     57.33 o 
  -8   5   7        2.18      -16.86     11.24 o 
  -7   5   7     1908.49     1737.76    105.59 o 
  -6   5   7       20.60       27.58     14.99 o 
  -5   5   7       31.23       60.70     16.41 o 
  -4   5   7      181.00      156.85     26.08 o 
  -3   5   7       65.38       56.88     20.68 o 
  -2   5   7      674.63      791.66     51.34 o 
  -1   5   7       41.16       36.08      9.83 o 
   0   5   7      435.68      445.49     20.07 o 
   1   5   7      138.27      133.36     11.03 o 
   2   5   7      304.73      285.90     16.29 o 
   3   5   7     1089.95     1089.36     44.74 o 
   4   5   7     1201.88     1114.31     47.14 o 
   5   5   7        2.14       13.11     12.22 o 
   6   5   7      108.62      115.34     20.98 o 
   7   5   7      350.28      337.24     36.80 o 
   8   5   7      275.72      240.34     32.23 o 
   9   5   7        3.69       22.33     12.74 o 
  -9   6   7        8.33       20.53     13.49 o 
  -8   6   7      432.27      529.84     54.33 o 
  -7   6   7        8.25        8.62     16.26 o 
  -6   6   7       89.87       95.63     22.18 o 
  -5   6   7      151.52      163.90     25.41 o 
  -4   6   7       90.36       88.58     20.46 o 
  -3   6   7        6.13       -1.12     14.31 o 
  -2   6   7     2630.54     2697.00     72.64 o 
  -1   6   7     1380.31     1391.55     43.31 o 
   0   6   7      841.31      766.81     52.16 o 
   1   6   7     2308.98     2430.24     63.43 o 
   2   6   7     3157.04     3256.32     81.10 o 
   3   6   7     1559.18     1594.84     59.65 o 
   4   6   7      136.59      124.25     17.46 o 
   5   6   7      349.84      352.08     35.07 o 
   6   6   7       12.29        5.47     14.24 o 
   7   6   7       22.54       52.31     15.74 o 
   8   6   7       50.45       61.53     17.69 o 
  -9   7   7       47.47       80.11     20.23 o 
  -8   7   7        0.89       -5.32     12.37 o 
  -7   7   7       12.84       24.51     16.86 o 
  -6   7   7      150.30      139.84     27.28 o 
  -5   7   7       66.82       58.30     21.43 o 
  -4   7   7      797.60      755.34     56.58 o 
  -3   7   7     1995.29     1617.77     89.71 o 
  -2   7   7      201.95      191.91     16.97 o 
  -1   7   7      480.05      433.48     22.11 o 
   0   7   7      656.46      542.06     47.51 o 
   1   7   7     1057.36     1083.54     35.66 o 
   2   7   7      349.03      374.71     24.88 o 
   3   7   7      142.55      177.91     19.48 o 
   4   7   7       90.97       97.12     15.81 o 
   5   7   7       28.44       45.27     15.81 o 
   6   7   7       18.61       22.93     15.14 o 
   7   7   7        0.15        7.34     14.01 o 
   8   7   7      412.19      363.32     40.62 o 
  -9   8   7      171.43      206.62     32.37 o 
  -8   8   7       48.26       55.31     19.34 o 
  -7   8   7       47.03       58.01     18.59 o 
  -6   8   7      722.44      720.87     60.10 o 
  -5   8   7       71.87       87.31     24.51 o 
  -4   8   7     1492.92     1362.75     83.11 o 
  -3   8   7      637.71      530.96     45.04 o 
  -2   8   7      985.30      922.41     36.10 o 
  -1   8   7      344.09      371.32     36.38 o 
   0   8   7      704.75      720.03     29.15 o 
   1   8   7      456.87      472.50     22.24 o 
   2   8   7      132.00      138.27     17.99 o 
   3   8   7       20.73       12.37     13.04 o 
   4   8   7      272.79      293.25     26.30 o 
   5   8   7      271.84      234.57     23.53 o 
   6   8   7        8.52       17.84     14.69 o 
   7   8   7      639.31      640.38     57.26 o 
   8   8   7       21.20        6.52     14.24 o 
  -9   9   7       18.29       33.20     14.46 o 
  -8   9   7        1.91       26.60     17.01 o 
  -7   9   7      821.91      831.71     69.17 o 
  -6   9   7      246.64      199.20     32.67 o 
  -5   9   7       28.17       48.04     22.26 o 
  -4   9   7       59.65       73.67     23.31 o 
  -3   9   7      572.80      537.61     75.05 o 
  -2   9   7      106.20      114.66     15.50 o 
  -1   9   7      257.05      288.45     19.81 o 
   0   9   7        9.61       18.98     11.73 o 
   1   9   7      688.02      666.16     35.37 o 
   2   9   7      132.75      146.36     18.66 o 
   3   9   7      760.56      788.02     41.37 o 
   4   9   7     1211.88     1215.04     55.31 o 
   5   9   7       18.37       26.68     17.46 o 
   6   9   7      200.27      199.12     23.68 o 
   7   9   7      225.26      207.21     31.33 o 
   8   9   7      209.95      154.61     26.60 o 
  -9  10   7        0.76       -6.07     11.84 o 
  -8  10   7      140.51      161.80     28.85 o 
  -7  10   7        2.15       12.52     17.91 o 
  -6  10   7       18.64       14.76     18.29 o 
  -5  10   7      474.38      426.50     46.31 o 
  -4  10   7      703.93      651.10     55.16 o 
  -3  10   7      427.75      444.30     26.07 o 
  -2  10   7      603.68      608.69     63.78 o 
  -1  10   7       36.72       30.85     11.98 o 
   0  10   7     1084.44     1062.25     38.70 o 
   1  10   7      398.06      412.26     28.63 o 
   2  10   7      569.79      519.87     32.45 o 
   3  10   7     1464.65     1472.91     62.28 o 
   4  10   7      265.60      243.56     25.18 o 
   5  10   7      138.41      119.98     20.01 o 
   6  10   7       97.93      120.28     21.36 o 
   7  10   7      146.81      130.17     20.83 o 
  -8  11   7        0.64       27.35     13.94 o 
  -7  11   7        4.34       -9.07     21.96 o 
  -6  11   7      129.89      105.37     27.28 o 
  -5  11   7       52.48       34.85     22.33 o 
  -4  11   7      397.43      392.02     43.39 o 
  -3  11   7      730.96      691.19     33.67 o 
  -2  11   7      370.08      392.22     24.16 o 
  -1  11   7     1419.16     1380.21     59.65 o 
   0  11   7      250.76      285.30     25.33 o 
   1  11   7      170.84      149.43     19.34 o 
   2  11   7     1035.93     1033.60     49.99 o 
   3  11   7      101.51      131.45     19.04 o 
   4  11   7       88.26      105.97     19.63 o 
   5  11   7        1.27       -6.45     13.04 o 
   6  11   7      108.94      120.58     20.53 o 
   7  11   7       30.76       37.10     16.11 o 
  -8  12   7       57.88       93.00     35.90 o 
  -7  12   7        6.34        4.20     23.68 o 
  -6  12   7      457.07      493.27     54.71 o 
  -5  12   7        4.99        2.92     19.48 o 
  -4  12   7      214.69      223.93     34.40 o 
  -3  12   7      236.27      210.06     24.44 o 
  -2  12   7      452.78      423.54     25.77 o 
  -1  12   7      101.73       81.16     38.52 o 
   0  12   7      664.67      617.45     38.22 o 
   1  12   7      511.42      534.41     35.30 o 
   2  12   7      141.17      156.55     21.51 o 
   3  12   7       14.29       20.01     14.84 o 
   4  12   7      132.13      127.48     20.68 o 
   5  12   7        4.23       -1.05     14.01 o 
   6  12   7        4.73       27.13     14.99 o 
  -8  13   7        8.81       -0.45     32.37 o 
  -7  13   7      177.35      177.91     40.32 o 
  -6  13   7        0.99        1.87     22.33 o 
  -5  13   7      260.91      317.60     42.94 o 
  -4  13   7      244.65      251.87     27.20 o 
  -3  13   7      140.31      195.57     27.39 o 
  -2  13   7      174.11      174.80     22.18 o 
  -1  13   7        8.42       11.32     16.11 o 
   0  13   7        1.91      -21.13     14.09 o 
   1  13   7       13.52        7.42     14.39 o 
   2  13   7       39.51       45.94     16.94 o 
   3  13   7       50.83       79.21     17.91 o 
   4  13   7      409.38      405.21     34.10 o 
   5  13   7       67.64       77.94     18.06 o 
   6  13   7       76.70       70.30     17.39 o 
  -7  14   7        0.08        5.85     31.63 o 
  -6  14   7       71.59       41.37     27.80 o 
  -5  14   7        1.53       19.41     23.08 o 
  -4  14   7        2.09        2.49     22.82 o 
  -3  14   7       94.05       66.34     18.55 o 
  -2  14   7      140.73      121.03     32.08 o 
  -1  14   7      256.69      321.35     44.07 o 
   0  14   7      286.70      312.96     41.59 o 
   1  14   7       91.41      103.64     21.36 o 
   2  14   7      260.00      279.23     28.25 o 
   3  14   7      248.81      228.20     26.23 o 
   4  14   7       17.53       20.23     14.24 o 
   5  14   7      113.00      172.67     24.96 o 
  -6  15   7        9.09       18.21     26.90 o 
  -5  15   7        7.84      -11.69     20.16 o 
  -4  15   7      101.95       88.07     20.12 o 
  -3  15   7      155.04      193.24     25.08 o 
  -2  15   7      179.48      172.74     36.42 o 
  -1  15   7      273.67      252.03     41.14 o 
   0  15   7      239.55      303.37     42.49 o 
   1  15   7      333.46      311.01     41.22 o 
   2  15   7      386.06      361.75     44.67 o 
   3  15   7       17.03       42.34     18.21 o 
   4  15   7       40.34       87.31     19.26 o 
  -6  16   7       16.03       10.27     33.95 o 
  -5  16   7       31.40       11.84     31.40 o 
  -4  16   7      210.82      266.44     31.00 o 
  -3  16   7       80.99       64.68     29.75 o 
  -2  16   7      335.85      372.31     50.06 o 
  -1  16   7      406.12      414.65     50.96 o 
   0  16   7      105.84      166.15     32.00 o 
   1  16   7       70.52      112.19     27.20 o 
   2  16   7       98.46      109.12     25.93 o 
   3  16   7      297.37      310.11     41.29 o 
  -5  17   7      112.11      107.39     40.84 o 
  -4  17   7        4.38       84.91     29.75 o 
  -3  17   7      194.46      239.96     39.27 o 
  -2  17   7      282.34      355.68     48.26 o 
  -1  17   7       89.80       87.68     25.78 o 
   0  17   7        6.81        5.62     15.66 o 
   1  17   7       33.80       12.59     18.89 o 
   2  17   7       59.06       54.48     21.81 o 
  -3  18   7       18.57        8.02     19.71 o 
  -2  18   7       10.34        5.02     17.39 o 
  -1  18   7        0.35        8.02     20.01 o 
   0  18   7        4.04       42.49     17.69 o 
  -1 -18   8        8.30       43.99     40.09 o 
   0 -18   8       73.47       83.94     39.72 o 
   1 -18   8       30.35       31.03     29.90 o 
   2 -18   8       15.61       21.43     14.46 o 
   3 -18   8      162.49      188.55     29.00 o 
   4 -18   8       34.74       32.15     50.66 o 
  -3 -17   8      122.46      156.10     40.99 o 
  -2 -17   8      116.73      128.98     38.75 o 
  -1 -17   8       73.98      102.75     34.47 o 
   0 -17   8        8.65        7.04     26.45 o 
   1 -17   8       89.82      122.53     37.70 o 
   2 -17   8      236.70      203.24     27.05 o 
   3 -17   8       24.47       41.22     18.29 o 
   4 -17   8      175.27      176.11     27.88 o 
   5 -17   8        4.98        7.27     17.16 o 
  -4 -16   8      494.51      474.08     65.12 o 
  -3 -16   8       84.70       81.54     31.85 o 
  -2 -16   8       34.03       43.09     24.13 o 
  -1 -16   8      150.61      109.57     29.75 o 
   0 -16   8       17.89       14.39     22.26 o 
   1 -16   8       62.50       80.79     19.04 o 
   2 -16   8        1.92       13.64     13.56 o 
   3 -16   8       42.25       44.52     17.61 o 
   4 -16   8        0.06        1.50     16.56 o 
   5 -16   8        7.49       16.86     17.69 o 
  -5 -15   8      575.40      515.83     64.60 o 
  -4 -15   8       24.90       23.38     31.63 o 
  -3 -15   8       69.20       81.31     31.03 o 
  -2 -15   8      115.26      104.17     30.28 o 
  -1 -15   8       45.67       58.98     22.78 o 
   0 -15   8       42.44       42.42     15.06 o 
   1 -15   8       38.56       38.97     15.96 o 
   2 -15   8      158.15      173.19     25.41 o 
   3 -15   8        1.64        6.82     13.41 o 
   4 -15   8      224.83      261.02     32.37 o 
   5 -15   8       52.49       60.93     20.61 o 
   6 -15   8      309.66      300.52     51.78 o 
  -5 -14   8       11.64      -36.27     31.03 o 
  -4 -14   8       90.38      101.70     31.48 o 
  -3 -14   8       40.91       65.87     27.20 o 
  -2 -14   8        0.61      -18.66     12.44 o 
  -1 -14   8        6.22       13.34     18.51 o 
   0 -14   8      100.92       95.93     18.59 o 
   1 -14   8      532.77      552.32     40.62 o 
   2 -14   8      582.38      589.49     43.02 o 
   3 -14   8      281.32      340.84     34.70 o 
   4 -14   8       32.70       40.09     18.36 o 
   5 -14   8      443.76      510.06     62.35 o 
   6 -14   8        9.61        8.69     20.98 o 
  -6 -13   8        0.37       -2.55     32.97 o 
  -5 -13   8        9.93       29.45     28.25 o 
  -4 -13   8        1.43        9.67     25.48 o 
  -3 -13   8       81.09       66.85     24.88 o 
  -2 -13   8      180.65      170.79     31.48 o 
  -1 -13   8      260.20      237.42     24.66 o 
   0 -13   8      980.93      875.10     49.31 o 
   1 -13   8      448.22      439.61     34.92 o 
   2 -13   8      336.27      343.08     32.45 o 
   3 -13   8      146.60      146.89     23.38 o 
   4 -13   8      873.18      957.53     85.51 o 
   5 -13   8        3.68       14.91     17.24 o 
   6 -13   8       55.94       68.42     27.13 o 
  -6 -12   8       97.13      100.50     35.97 o 
  -5 -12   8      105.49      110.61     36.35 o 
  -4 -12   8      258.61      279.98     41.67 o 
  -3 -12   8      231.48      241.76     36.87 o 
  -2 -12   8      971.07      907.70     69.02 o 
  -1 -12   8     1536.87     1431.24     63.78 o 
   0 -12   8      360.92      348.78     28.85 o 
   1 -12   8      153.97      190.73     23.31 o 
   2 -12   8     1480.29     1377.14     67.07 o 
   3 -12   8      147.49      163.82     24.06 o 
   4 -12   8        3.84       -7.79     14.84 o 
   5 -12   8       37.58       48.49     21.66 o 
   6 -12   8        0.90       27.05     27.80 o 
  -7 -11   8      372.36      398.39     55.83 o 
  -6 -11   8       70.51       74.42     25.48 o 
  -5 -11   8      174.47      168.02     39.57 o 
  -4 -11   8      536.39      550.07     53.73 o 
  -3 -11   8      799.68      804.05     63.63 o 
  -2 -11   8      393.85      393.75     29.08 o 
  -1 -11   8      420.84      425.60     30.28 o 
   0 -11   8       38.76       37.47     12.82 o 
   1 -11   8       72.53       87.98     17.24 o 
   2 -11   8      656.77      679.35     43.09 o 
   3 -11   8      445.71      459.92     37.25 o 
   4 -11   8      124.55      163.22     24.58 o 
   5 -11   8       23.23       33.72     22.63 o 
   6 -11   8      328.94      343.38     55.83 o 
   7 -11   8      103.42       67.15     40.02 o 
  -7 -10   8        1.32        5.77     27.35 o 
  -6 -10   8      320.22      319.70     45.94 o 
  -5 -10   8      109.07      120.88     28.33 o 
  -4 -10   8       92.46       42.94     29.53 o 
  -3 -10   8       77.51       62.58     23.38 o 
  -2 -10   8      387.00      387.98     28.10 o 
  -1 -10   8      390.59      380.56     27.20 o 
   0 -10   8       86.36       92.10     15.89 o 
   1 -10   8     1538.11     1503.49     64.82 o 
   2 -10   8      441.66      398.02     32.00 o 
   3 -10   8     2054.54     1964.61     83.86 o 
   4 -10   8      314.79      323.67     32.60 o 
   5 -10   8     1302.15     1085.46     94.13 o 
   6 -10   8      141.11       98.85     34.17 o 
   7 -10   8      460.60      465.32     65.27 o 
   8 -10   8        4.32      132.05     85.28 o 
   9 -10   8       54.74      216.88     60.33 o 
  -8  -9   8        8.22       -6.37     31.33 o 
  -7  -9   8       49.42       56.36     23.53 o 
  -6  -9   8        0.32      -10.79     18.06 o 
  -4  -9   8       16.73       -9.29     17.84 o 
  -3  -9   8       32.98        3.97     12.67 o 
  -2  -9   8      369.76      369.61     26.83 o 
  -1  -9   8      449.59      469.14     30.50 o 
   0  -9   8      910.43      771.23     40.02 o 
   1  -9   8     1497.61     1411.83     60.33 o 
   2  -9   8     2856.43     2787.77    101.10 o 
   3  -9   8     1015.98     1034.43     55.01 o 
   4  -9   8      965.36      913.09     79.29 o 
   5  -9   8      155.65      203.77     40.54 o 
   6  -9   8        2.39       15.74     24.28 o 
   7  -9   8      201.98      167.57     39.72 o 
   8  -9   8        2.15      -45.27     55.98 o 
   9  -9   8        2.58       79.96     39.49 o 
  -8  -8   8       28.51       57.71     28.33 o 
  -7  -8   8        0.07        0.45     20.46 o 
  -6  -8   8      893.93      862.96     68.65 o 
  -5  -8   8      618.27      594.44     53.96 o 
  -4  -8   8      171.01      199.87     20.83 o 
  -3  -8   8      640.31      673.28     37.40 o 
  -2  -8   8     1023.49      974.70     44.52 o 
  -1  -8   8     1589.45     1649.47     63.48 o 
   0  -8   8     2316.59     2154.96     77.57 o 
   1  -8   8     2839.38     2807.48     96.60 o 
   2  -8   8       29.40       27.73     12.29 o 
   3  -8   8      244.00      234.19     25.48 o 
   4  -8   8       11.10       33.35     26.30 o 
   5  -8   8      220.83      176.86     38.07 o 
   6  -8   8       14.02       -5.92     24.13 o 
   7  -8   8      239.13      199.57     42.64 o 
   8  -8   8      112.30      356.20     69.17 o 
   9  -8   8       41.53      120.21     36.87 o 
  -8  -7   8        0.35        8.47     23.53 o 
  -7  -7   8     1516.99     1293.95     90.75 o 
  -6  -7   8      796.39      774.68     62.80 o 
  -5  -7   8     2136.07     2000.65    108.97 o 
  -4  -7   8      701.46      629.06     35.52 o 
  -3  -7   8      825.20      853.22     41.22 o 
  -2  -7   8      354.47      315.73     23.68 o 
  -1  -7   8      546.61      563.79     30.58 o 
   0  -7   8      141.42       76.89     19.26 o 
   1  -7   8      102.54       83.49     14.54 o 
   2  -7   8      129.83       93.00     15.44 o 
   3  -7   8       64.32       64.97     17.46 o 
   4  -7   8      692.42      633.79     60.93 o 
   5  -7   8       56.77       65.87     28.03 o 
   6  -7   8     1001.30      961.36     86.11 o 
   7  -7   8      305.98      282.08     48.56 o 
   8  -7   8      491.03      883.87     90.01 o 
   9  -7   8       95.34      199.20     37.77 o 
  -9  -6   8        1.04        9.82     32.82 o 
  -8  -6   8      546.92      639.11     61.90 o 
  -7  -6   8       57.18       64.60     24.51 o 
  -6  -6   8     2642.51     2511.98    130.85 o 
  -5  -6   8      233.43      239.59     22.71 o 
  -4  -6   8      651.54      623.74     34.40 o 
  -3  -6   8       54.99       66.70     13.79 o 
  -2  -6   8      288.77      270.54     22.11 o 
   0  -6   8     1612.84     1684.47     60.93 o 
   1  -6   8       42.80       40.62     11.84 o 
   2  -6   8      299.96      320.94     17.93 o 
   3  -6   8     3069.41     2817.42    191.55 o 
   4  -6   8      499.94      460.09     26.53 o 
   5  -6   8     1227.89     1077.67     85.58 o 
   6  -6   8       18.07        5.40     19.41 o 
   7  -6   8      753.74      621.94     68.87 o 
   8  -6   8       56.19       62.95     30.50 o 
   9  -6   8      270.40      443.66     51.26 o 
  -9  -5   8      191.90      234.19     45.04 o 
  -8  -5   8      174.75      203.24     33.72 o 
  -7  -5   8      249.39      288.68     37.85 o 
  -6  -5   8       29.98       44.29     20.08 o 
  -5  -5   8      611.86      595.56     34.25 o 
  -4  -5   8      546.44      533.96     31.40 o 
  -3  -5   8        7.18       17.01     10.19 o 
  -2  -5   8       10.42       11.69      9.22 o 
  -1  -5   8     1948.65     2130.98     70.75 o 
   0  -5   8     1578.83     1538.94     55.31 o 
   1  -5   8     2893.98     3065.07     75.28 o 
   2  -5   8     4242.55     4417.97    174.73 o 
   3  -5   8       77.80       64.79     12.49 o 
   4  -5   8     4056.27     3746.10    114.25 o 
   5  -5   8      642.70      587.34     33.13 o 
   6  -5   8      551.57      482.40     57.63 o 
   7  -5   8        2.16       17.54     25.78 o 
   8  -5   8       68.71       78.24     29.83 o 
  -9  -4   8        2.51       45.64     28.40 o 
  -8  -4   8       34.68       20.46     19.48 o 
  -7  -4   8       63.05       55.16     21.36 o 
  -6  -4   8       53.91       60.63     13.79 o 
  -5  -4   8      433.58      430.24     28.55 o 
  -4  -4   8      491.00      513.73     29.60 o 
  -3  -4   8      478.62      496.12     27.80 o 
  -2  -4   8     1696.85     1695.41     60.18 o 
  -1  -4   8     3499.34     3435.12    104.17 o 
   0  -4   8     9060.26     9748.91    267.84 o 
   1  -4   8     4084.12     4328.17    100.49 o 
   2  -4   8     1756.48     1706.01     59.51 o 
   3  -4   8     1520.38     1503.26     55.14 o 
   4  -4   8      259.91      285.01     22.73 o 
   5  -4   8      791.08      680.18     36.59 o 
   6  -4   8      620.43      520.77     57.63 o 
   7  -4   8       22.71       41.59     27.43 o 
   8  -4   8       41.24       60.10     23.68 o 
   9  -4   8      279.38      229.77     31.70 o 
  -9  -3   8       84.68      105.74     33.05 o 
  -8  -3   8       11.50       20.01     20.68 o 
  -7  -3   8       85.04       83.34     14.61 o 
  -6  -3   8      388.69      374.56     27.58 o 
  -5  -3   8     3249.60     3227.38    106.94 o 
  -4  -3   8      353.48      332.52     23.53 o 
  -3  -3   8      153.07      149.06     15.36 o 
  -2  -3   8      697.18      740.20     32.52 o 
  -1  -3   8     5367.84     5678.44    160.98 o 
   0  -3   8     2482.45     2631.91     65.11 o 
   1  -3   8      202.94      202.61     13.36 o 
   2  -3   8      615.65      640.44     41.18 o 
   3  -3   8      298.35      308.31     21.90 o 
   4  -3   8        5.67        1.78     10.92 o 
   5  -3   8      288.36      247.70     22.57 o 
   6  -3   8        2.53        2.40     23.53 o 
   7  -3   8       24.00       48.64     29.00 o 
   8  -3   8     1055.15      979.19     67.07 o 
   9  -3   8       20.01        4.80     14.54 o 
  -9  -2   8        1.37       13.94     20.61 o 
  -8  -2   8      768.80      691.19     62.80 o 
  -7  -2   8       75.08       96.00     16.41 o 
  -6  -2   8      986.56      941.80     46.09 o 
  -5  -2   8      429.52      433.46     28.03 o 
  -4  -2   8      909.15      869.40     39.87 o 
  -2  -2   8      428.65      427.99     22.26 o 
  -1  -2   8     1035.16     1194.05     41.97 o 
   0  -2   8      928.07     1096.51     31.85 o 
   1  -2   8     1005.63     1015.96     41.75 o 
   2  -2   8      213.20      217.22     18.26 o 
   3  -2   8     2328.64     2239.24     87.01 o 
   4  -2   8      155.79      154.20     19.52 o 
   5  -2   8     2106.58     1966.78     72.98 o 
   6  -2   8      895.33      831.26     70.67 o 
   7  -2   8      554.86      516.22     34.08 o 
   8  -2   8       30.14       13.34     14.69 o 
   9  -2   8      466.66      499.41     47.44 o 
  -9  -1   8      851.27      850.59     74.87 o 
  -8  -1   8       50.54       59.80     14.91 o 
  -7  -1   8      376.12      359.80     28.40 o 
  -6  -1   8     1312.90     1344.54     57.48 o 
  -5  -1   8      689.57      656.12     35.15 o 
  -4  -1   8      262.05      252.40     20.53 o 
  -3  -1   8     1034.02     1112.51     48.86 o 
  -2  -1   8     1295.27     1307.36     47.66 o 
  -1  -1   8      256.33      230.76     14.28 o 
   0  -1   8     1008.35     1072.38     43.62 o 
   1  -1   8     4719.62     5207.13    198.07 o 
   2  -1   8      404.81      311.39     22.03 o 
   3  -1   8     1007.94      867.26     38.94 o 
   4  -1   8     4811.10     4768.86    112.15 o 
   5  -1   8     1564.43     1456.85     57.49 o 
   7  -1   8      226.67      203.09     26.60 o 
   8  -1   8      106.62      107.17     21.21 o 
   9  -1   8        0.82       25.86     12.29 o 
  -9   0   8        6.62       -3.00     22.26 o 
  -8   0   8      265.51      302.24     27.88 o 
  -7   0   8        0.53       16.94     12.44 o 
  -6   0   8       10.85       18.96     11.24 o 
  -5   0   8      889.53      897.06     42.49 o 
  -4   0   8       83.68       75.09     12.96 o 
  -3   0   8     1529.60     1514.20     54.33 o 
  -2   0   8      882.65      829.91     32.82 o 
  -1   0   8     3358.69     3551.40     90.01 o 
   0   0   8     4287.21     4517.98    152.36 o 
   1   0   8    11260.16    12299.13    322.99 o 
   2   0   8     3085.23     3467.43     81.63 o 
   3   0   8     4060.21     4101.39    142.84 o 
   4   0   8       15.02        1.70      8.03 o 
   5   0   8      226.66      254.03     21.42 o 
   6   0   8      693.42      589.42     43.54 o 
   7   0   8       47.38       56.66     14.76 o 
   8   0   8       46.94       53.21     17.31 o 
   9   0   8        1.65      -11.32     10.57 o 
  -9   1   8       19.62       49.99     15.36 o 
  -8   1   8        5.21       13.79     13.71 o 
  -7   1   8       16.91       23.68     12.82 o 
  -6   1   8      551.70      544.68     33.65 o 
  -5   1   8     3054.82     2906.93     97.87 o 
  -4   1   8      432.19      373.59     38.75 o 
  -3   1   8     2683.51     2330.17    118.33 o 
  -2   1   8     3507.64     3771.68    171.92 o 
  -1   1   8     1139.82     1069.86     44.78 o 
   0   1   8     2268.56     2086.58     70.61 o 
   1   1   8     5522.71     6095.15    170.03 o 
   2   1   8     6037.30     6795.09    150.00 o 
   4   1   8      120.17      138.51     12.93 o 
   5   1   8      135.15      143.74     17.11 o 
   6   1   8      223.45      221.45     26.30 o 
   7   1   8        7.52       10.87     11.39 o 
   8   1   8      131.74      136.24     23.16 o 
   9   1   8       12.50       21.21     12.96 o 
  -9   2   8        0.37       -0.97     12.37 o 
  -8   2   8      499.71      576.00     39.04 o 
  -7   2   8        0.89        7.04     11.54 o 
  -6   2   8      932.24      872.40     64.45 o 
  -5   2   8      785.53      754.59     56.58 o 
  -4   2   8     2683.84     2496.32    127.40 o 
  -3   2   8      292.93      229.47     28.40 o 
  -2   2   8      880.38      797.27     39.03 o 
  -1   2   8       48.72       35.50     11.63 o 
   0   2   8       35.67       44.93     11.81 o 
   1   2   8      153.19      206.22     11.26 o 
   2   2   8       22.14       18.94     18.62 o 
   3   2   8     1264.74     1275.58     38.79 o 
   4   2   8      224.67      246.13     16.01 o 
   5   2   8     1029.82     1034.28     59.43 o 
   6   2   8        7.16       11.39     12.07 o 
   7   2   8      398.54      324.95     34.25 o 
   8   2   8        0.29       -0.97     12.14 o 
  -9   3   8      328.55      347.13     32.37 o 
  -8   3   8       87.18       91.80     23.98 o 
  -7   3   8     1954.36     1862.16    110.69 o 
  -6   3   8      220.39      206.47     30.80 o 
  -5   3   8     1073.76      980.84     67.00 o 
  -4   3   8      217.63      221.08     28.18 o 
  -3   3   8      216.86      247.83     33.05 o 
  -2   3   8        0.16        0.82     11.25 o 
  -1   3   8      616.95      657.49     35.60 o 
   0   3   8        4.41       13.84      7.44 o 
   1   3   8      599.68      582.08     21.48 o 
   2   3   8     1906.01     1873.79     54.70 o 
   3   3   8      216.13      281.72     35.56 o 
   4   3   8     1793.72     1806.78     52.27 o 
   5   3   8      113.60      116.53     15.06 o 
   6   3   8      187.55      190.65     24.28 o 
   7   3   8        9.29       22.56     11.47 o 
   8   3   8      270.67      290.10     34.02 o 
  -9   4   8        0.29       11.47     13.49 o 
  -8   4   8      458.71      506.76     51.93 o 
  -7   4   8        9.78       35.00     19.48 o 
  -6   4   8      245.84      261.25     34.25 o 
  -5   4   8      406.84      422.97     40.84 o 
  -4   4   8       26.61       13.19     14.31 o 
  -3   4   8      293.61      254.73     32.60 o 
  -2   4   8      202.89      177.53     20.90 o 
  -1   4   8     3572.56     3720.72     91.38 o 
   0   4   8     5457.52     5806.08    132.40 o 
   2   4   8      854.70      887.52     31.18 o 
   3   4   8      847.67      911.04     38.37 o 
   4   4   8      560.48      518.07     29.00 o 
   5   4   8     1392.17     1342.21     54.26 o 
   6   4   8      103.51      111.06     19.41 o 
   7   4   8        1.22       18.51     12.82 o 
   8   4   8        3.07        0.15     10.49 o 
  -9   5   8       19.03       56.73     17.46 o 
  -8   5   8       50.69       67.22     21.43 o 
  -7   5   8       51.58       67.15     21.66 o 
  -6   5   8      420.42      402.21     42.19 o 
  -5   5   8       84.05       70.60     19.56 o 
  -4   5   8       44.70       52.61     20.31 o 
  -3   5   8     1850.78     1794.26     98.70 o 
  -2   5   8     2091.52     2220.00     78.80 o 
  -1   5   8     2629.40     2539.97     77.42 o 
   0   5   8     4428.25     4544.82    107.48 o 
   1   5   8        7.76       19.55      8.06 o 
   2   5   8     1255.98     1194.01     52.87 o 
   3   5   8      243.70      238.32     19.71 o 
   4   5   8      257.06      239.66     21.21 o 
   5   5   8       29.63       53.88     12.52 o 
   6   5   8      209.90      259.90     30.65 o 
   7   5   8      102.79      141.57     24.58 o 
  -9   6   8       56.34       88.96     22.93 o 
  -8   6   8      318.87      349.08     43.17 o 
  -7   6   8      529.60      552.77     53.73 o 
  -6   6   8       36.60       20.08     14.54 o 
  -5   6   8      230.74      228.50     31.55 o 
  -4   6   8     1036.46      923.21     64.68 o 
  -3   6   8     1213.22     1230.25     75.39 o 
  -2   6   8     1609.33     1608.26     63.06 o 
  -1   6   8     2234.39     2209.95     75.24 o 
   0   6   8      269.40      251.62     16.27 o 
   1   6   8       46.93       35.69      9.62 o 
   2   6   8      201.35      259.06     16.46 o 
   3   6   8        3.85       11.47     11.17 o 
   4   6   8      406.21      359.65     26.00 o 
   5   6   8      101.75      137.44     18.21 o 
   6   6   8      153.58      170.72     19.63 o 
   7   6   8      527.57      492.07     46.54 o 
  -9   7   8      305.94      368.27     44.29 o 
  -8   7   8       53.90       70.90     21.96 o 
  -7   7   8     1080.88     1004.30     76.37 o 
  -6   7   8      165.17      150.41     27.80 o 
  -5   7   8      496.42      499.56     47.14 o 
  -4   7   8      123.64      123.80     25.78 o 
  -3   7   8      179.55      155.21     26.00 o 
  -2   7   8      917.92      994.77     38.00 o 
  -1   7   8      245.66      252.81     18.22 o 
   0   7   8      553.56      484.88     44.07 o 
   1   7   8      130.68      140.24     13.11 o 
   2   7   8      840.67      908.52     41.07 o 
   3   7   8      216.92      238.99     22.03 o 
   4   7   8      461.92      489.45     32.90 o 
   5   7   8       83.04       80.71     15.14 o 
   6   7   8      669.07      672.60     40.99 o 
   7   7   8        4.02      -11.99     11.17 o 
  -9   8   8       47.08       33.57     15.96 o 
  -8   8   8      175.98      227.60     35.22 o 
  -7   8   8        3.07        0.22     13.71 o 
  -6   8   8        3.35      -18.51     18.06 o 
  -5   8   8       42.39       25.41     20.76 o 
  -4   8   8      113.64      115.11     25.33 o 
  -3   8   8       11.19       24.88     18.66 o 
  -2   8   8      254.51      284.39     20.83 o 
  -1   8   8      244.53      238.72     18.35 o 
   0   8   8      519.44      491.42     24.08 o 
   1   8   8      872.37      817.38     31.49 o 
   2   8   8      466.11      495.14     30.43 o 
   3   8   8     1136.22     1111.54     49.99 o 
   4   8   8      204.44      217.18     23.68 o 
   5   8   8     1069.55     1076.09     52.38 o 
   6   8   8      351.71      336.04     29.90 o 
   7   8   8       71.67       73.89     30.73 o 
  -9   9   8       38.39       28.93     13.94 o 
  -8   9   8        4.31       28.33     17.24 o 
  -7   9   8        0.67       -7.04     11.62 o 
  -6   9   8       30.82       21.66     18.66 o 
  -5   9   8        9.80       12.96     16.26 o 
  -4   9   8      255.74      312.13     38.82 o 
  -3   9   8      359.80      365.98     29.64 o 
  -2   9   8      648.58      656.31     31.09 o 
  -1   9   8     1560.32     1572.56     51.22 o 
   0   9   8     2036.38     1976.21     58.75 o 
   1   9   8       72.21       96.68     16.79 o 
   2   9   8      700.17      699.06     38.37 o 
   3   9   8       41.35       34.77     14.16 o 
   4   9   8      231.43      227.37     23.98 o 
   5   9   8      121.35      133.47     21.21 o 
   6   9   8        8.74       -1.12     11.92 o 
   7   9   8      200.32      198.67     43.92 o 
  -8  10   8       43.02       38.30     16.11 o 
  -7  10   8       17.10       12.29     22.03 o 
  -6  10   8      574.42      536.66     55.46 o 
  -5  10   8      183.63      155.88     29.83 o 
  -4  10   8      300.77      287.25     37.32 o 
  -3  10   8      532.82      532.14     29.17 o 
  -2  10   8      630.53      645.77     43.95 o 
  -1  10   8      246.12      215.88     25.56 o 
   0  10   8       40.49       66.76     20.50 o 
   1  10   8      578.23      571.81     34.25 o 
   2  10   8       11.52        6.52     11.32 o 
   3  10   8      139.82      125.00     19.41 o 
   4  10   8        9.99       35.30     14.69 o 
   5  10   8       32.07       40.54     15.29 o 
   6  10   8       11.72       11.09     24.28 o 
   7  10   8      184.74      151.46     46.31 o 
  -8  11   8       40.64       17.39     14.31 o 
  -7  11   8      300.08      233.82     40.69 o 
  -6  11   8      170.70      177.76     34.25 o 
  -5  11   8      452.92      430.32     47.51 o 
  -4  11   8       26.79       23.31     20.38 o 
  -3  11   8      171.50      193.08     19.82 o 
  -2  11   8      183.58      166.16     17.91 o 
  -1  11   8       54.95       65.45     12.71 o 
   0  11   8      322.94      297.45     26.30 o 
   1  11   8      260.75      305.91     26.75 o 
   2  11   8      212.10      234.72     23.76 o 
   3  11   8       77.51       99.37     17.99 o 
   4  11   8      199.68      201.67     24.43 o 
   5  11   8       22.81       13.34     14.84 o 
   6  11   8      116.59      140.74     41.37 o 
  -8  12   8      161.51      140.07     41.97 o 
  -7  12   8       83.55       93.98     28.25 o 
  -6  12   8      225.66      225.20     38.97 o 
  -5  12   8        0.43        9.44     21.36 o 
  -4  12   8       15.40       19.63     19.11 o 
  -3  12   8        1.37       12.13     13.12 o 
  -2  12   8      129.59      127.45     18.55 o 
  -1  12   8       60.44       45.79     17.09 o 
   0  12   8      961.41      889.86     47.51 o 
   1  12   8      760.30      754.07     43.24 o 
   2  12   8      582.54      528.79     36.27 o 
   3  12   8      294.88      329.45     29.60 o 
   4  12   8       46.01       16.11     15.29 o 
   5  12   8      167.66      183.38     37.85 o 
   6  12   8       34.97       51.86     38.67 o 
  -7  13   8        0.19      -26.08     24.66 o 
  -6  13   8      171.01      139.92     32.37 o 
  -5  13   8        6.93       -0.75     21.66 o 
  -4  13   8       36.33       38.75     24.28 o 
  -3  13   8      116.21      113.11     21.23 o 
  -2  13   8      414.62      415.56     83.41 o 
  -1  13   8      591.60      592.49     40.17 o 
   0  13   8      286.29      329.97     30.58 o 
   1  13   8      957.86      966.08     51.56 o 
   2  13   8      554.28      526.39     37.25 o 
   3  13   8      103.92      107.24     19.86 o 
   4  13   8       15.97       42.94     15.59 o 
   5  13   8        9.98       48.79     35.75 o 
  -7  14   8       17.46        4.12     33.12 o 
  -6  14   8       50.60       42.04     25.71 o 
  -5  14   8       24.57       27.05     24.06 o 
  -4  14   8      194.42      230.73     27.50 o 
  -3  14   8      348.59      335.16     31.94 o 
  -2  14   8      821.78      951.16     78.54 o 
  -1  14   8      219.27      215.61     35.45 o 
   0  14   8      263.26      251.28     37.25 o 
   1  14   8      174.57      200.62     26.00 o 
   2  14   8       81.06       93.75     19.71 o 
   3  14   8       15.85       32.82     15.89 o 
   4  14   8       75.69       79.06     34.02 o 
   5  14   8        0.82      -13.19     36.50 o 
  -6  15   8       18.68       40.62     32.82 o 
  -5  15   8      210.45      218.83     41.52 o 
  -4  15   8       62.02       67.12     18.67 o 
  -3  15   8       69.82       59.65     19.44 o 
  -2  15   8       81.29      143.21     32.60 o 
  -1  15   8      105.38      128.30     32.45 o 
   0  15   8       16.05       15.74     20.53 o 
   1  15   8        2.32       -8.32     18.06 o 
   2  15   8       63.53       39.87     19.41 o 
   3  15   8        2.76       18.66     15.21 o 
   4  15   8      110.61      154.98     41.67 o 
  -5  16   8       18.84       96.15     35.97 o 
  -4  16   8        7.01       25.70     17.59 o 
  -3  16   8      178.30      178.74     38.07 o 
  -2  16   8        8.53       45.41     23.68 o 
  -1  16   8        6.70        8.62     21.13 o 
   0  16   8      189.82      160.08     30.65 o 
   1  16   8       36.00       32.75     20.01 o 
   2  16   8       31.42       43.69     19.93 o 
  -4  17   8        9.82       28.18     23.01 o 
  -3  17   8       24.26       15.51     21.21 o 
  -2  17   8       33.28       51.49     23.76 o 
  -1  17   8      146.16      189.60     35.45 o 
   0  17   8      110.04      141.34     28.25 o 
   1  17   8       16.10       14.69     19.56 o 
  -1 -18   9       54.52       72.02     43.09 o 
   0 -18   9       42.34       34.62     38.60 o 
   1 -18   9       35.11       28.10     36.20 o 
   2 -18   9       28.69       58.16     17.76 o 
   3 -18   9        7.32       23.68     15.66 o 
  -2 -17   9        4.19        3.60     29.60 o 
  -1 -17   9        0.75       11.77     24.88 o 
   0 -17   9       38.92       28.48     30.95 o 
   1 -17   9      199.94      191.85     43.02 o 
   2 -17   9        1.79       28.33     16.41 o 
   3 -17   9        0.23       48.34     15.66 o 
   4 -17   9      172.50      208.79     29.68 o 
   5 -17   9       80.82       88.28     22.18 o 
  -3 -16   9      147.72      158.13     39.27 o 
  -2 -16   9        3.20       55.38     30.28 o 
  -1 -16   9       12.08       22.48     24.06 o 
   0 -16   9      151.36      199.20     38.75 o 
   1 -16   9       48.23       47.14     16.04 o 
   2 -16   9       64.73       71.57     18.66 o 
   3 -16   9      467.94      492.37     43.24 o 
   4 -16   9       45.84       50.74     17.76 o 
   5 -16   9      250.21      256.98     35.37 o 
   6 -16   9        0.14       -9.52     16.11 o 
  -4 -15   9       56.42       98.25     36.57 o 
  -3 -15   9      148.65      153.63     36.65 o 
  -2 -15   9       73.47       86.56     29.00 o 
  -1 -15   9       11.42       -2.77     18.51 o 
   0 -15   9       77.58       84.61     18.06 o 
   1 -15   9      264.51      298.42     30.13 o 
   2 -15   9      175.49      170.04     24.51 o 
   3 -15   9        3.15        1.95     14.54 o 
   4 -15   9      172.81      201.97     27.80 o 
   5 -15   9       12.38       -0.97     17.61 o 
   6 -15   9        9.64       20.76     18.44 o 
  -5 -14   9      241.07      238.39     49.84 o 
  -4 -14   9      256.34      228.50     41.89 o 
  -3 -14   9        6.61       18.36     24.43 o 
  -2 -14   9      142.09      166.45     33.87 o 
  -1 -14   9      410.72      399.29     47.74 o 
   0 -14   9        4.01        0.52     13.19 o 
   1 -14   9       39.38       28.85     15.21 o 
   2 -14   9        6.02        0.37     13.41 o 
   3 -14   9      103.73      111.36     22.03 o 
   4 -14   9       26.86       27.35     16.56 o 
   5 -14   9        0.78       31.85     20.46 o 
   6 -14   9        5.94        3.90     16.41 o 
  -6 -13   9       96.75      100.20     44.74 o 
  -5 -13   9       23.54       61.45     29.75 o 
  -4 -13   9       61.63       93.98     31.48 o 
  -3 -13   9      120.92      104.92     31.48 o 
  -2 -13   9      177.12      241.61     36.95 o 
  -1 -13   9        1.11        5.62     12.59 o 
   0 -13   9      311.07      308.54     28.48 o 
   1 -13   9       90.80       78.69     18.81 o 
   2 -13   9      148.39      151.16     22.78 o 
   3 -13   9       65.62       49.09     17.99 o 
   4 -13   9      211.67      232.10     30.35 o 
   5 -13   9       42.61       49.39     23.38 o 
   6 -13   9      390.52      394.57     61.98 o 
   7 -13   9       23.03        5.55     35.30 o 
  -6 -12   9        4.73       -6.00     33.72 o 
  -5 -12   9      230.83      302.69     43.84 o 
  -4 -12   9       92.27       92.85     29.90 o 
  -2 -12   9       32.23       33.12     12.07 o 
  -1 -12   9        0.38      -13.64     10.57 o 
   0 -12   9       27.60       26.38     13.26 o 
   1 -12   9      671.25      648.10     41.59 o 
   2 -12   9      382.65      389.25     33.57 o 
   3 -12   9      162.81      171.84     24.06 o 
   4 -12   9        1.39       16.26     17.31 o 
   5 -12   9      808.80      800.83     80.56 o 
   6 -12   9        2.42       12.37     29.30 o 
   7 -12   9      253.48      254.95     52.08 o 
  -7 -11   9       14.55       18.06     31.70 o 
  -6 -11   9       35.57       25.26     25.86 o 
  -5 -11   9        1.09       -3.30     23.16 o 
  -4 -11   9       62.38       23.16     23.53 o 
  -3 -11   9      471.72      424.92     46.61 o 
  -2 -11   9      200.91      232.10     22.78 o 
  -1 -11   9       15.70       15.29     11.09 o 
   0 -11   9     1107.53     1115.59     53.96 o 
   1 -11   9       48.78       55.23     15.59 o 
   2 -11   9     1346.34     1284.96     63.03 o 
   3 -11   9      552.84      553.07     41.29 o 
   4 -11   9     1585.56     1477.93     74.42 o 
   5 -11   9      259.07      261.17     46.01 o 
   6 -11   9        2.29       -4.42     24.13 o 
   7 -11   9       73.49       92.78     35.97 o 
  -7 -10   9       66.53       48.34     29.60 o 
  -6 -10   9      513.67      489.75     55.01 o 
  -5 -10   9        9.74       19.93     22.93 o 
  -4 -10   9      333.48      302.99     41.14 o 
  -3 -10   9      749.63      780.45     42.04 o 
  -2 -10   9      361.27      382.13     28.25 o 
  -1 -10   9      725.92      716.52     39.19 o 
   0 -10   9      314.61      286.43     24.73 o 
   1 -10   9      958.22      955.59     48.86 o 
   2 -10   9      829.22      823.84     47.21 o 
   3 -10   9      135.57      157.23     23.08 o 
   4 -10   9       35.21       45.41     21.96 o 
   5 -10   9        2.82       34.47     28.33 o 
   6 -10   9       39.36       26.75     23.08 o 
   7 -10   9       20.63       11.92     26.45 o 
  -7  -9   9      466.50      448.00     55.08 o 
  -6  -9   9       77.68       53.06     25.33 o 
  -5  -9   9      329.97      372.01     43.69 o 
  -4  -9   9     1065.07     1029.33     71.57 o 
  -3  -9   9      882.04      897.28     44.74 o 
  -2  -9   9      412.73      423.57     28.93 o 
  -1  -9   9      160.93      140.07     17.91 o 
   0  -9   9     1237.45     1168.05     52.01 o 
   1  -9   9       92.95       97.80     17.09 o 
   2  -9   9      366.35      333.49     29.15 o 
   3  -9   9      486.36      518.07     38.52 o 
   4  -9   9      203.82      190.43     39.64 o 
   5  -9   9      153.60      132.50     33.65 o 
   6  -9   9      559.73      540.33     66.25 o 
   7  -9   9        0.33       16.04     26.38 o 
   9  -9   9       12.07      170.19     98.55 o 
  -8  -8   9       89.87       65.20     33.35 o 
  -7  -8   9       34.79       47.21     24.06 o 
  -6  -8   9      793.97      753.32     64.82 o 
  -5  -8   9      199.34      226.55     35.37 o 
  -4  -8   9      653.24      681.45     38.22 o 
  -3  -8   9        1.64       14.39     11.92 o 
  -2  -8   9       79.15       62.05     13.94 o 
  -1  -8   9       47.08       60.48     13.26 o 
   0  -8   9       23.22       16.04     10.34 o 
   1  -8   9      583.01      539.43     49.99 o 
   4  -8   9     2827.13     2588.05    151.61 o 
   5  -8   9     1236.80     1024.16     87.98 o 
   6  -8   9       33.42       43.47     28.10 o 
   7  -8   9      581.74      629.74     72.54 o 
   8  -8   9       26.85      394.12    189.75 o 
   9  -8   9       66.85      432.12     87.91 o 
  -8  -7   9       76.60       78.91     29.38 o 
  -7  -7   9      175.63      136.39     29.38 o 
  -6  -7   9       14.65       -0.67     17.84 o 
  -5  -7   9        2.45        2.55     16.04 o 
  -4  -7   9      105.95      116.39     15.96 o 
  -3  -7   9      168.28      174.61     18.96 o 
  -2  -7   9      461.81      468.76     29.23 o 
   0  -7   9     1256.60     1149.69     48.19 o 
   1  -7   9       48.29       37.32     13.34 o 
   2  -7   9     4034.71     3875.40    125.83 o 
   3  -7   9     1431.20     1283.83     90.08 o 
   4  -7   9     3316.24     3187.66    173.72 o 
   5  -7   9      286.55      229.25     42.34 o 
   6  -7   9        3.36        5.32     22.86 o 
   7  -7   9       34.97       20.46     24.96 o 
   8  -7   9        5.42       64.82     67.97 o 
   9  -7   9        5.16       29.83     32.45 o 
  -8  -6   9       58.98       28.33     24.73 o 
  -7  -6   9       52.45       51.41     20.01 o 
  -6  -6   9      726.55      770.48     61.00 o 
  -5  -6   9      331.15      308.91     25.18 o 
  -4  -6   9       13.76       23.23     10.94 o 
  -3  -6   9     1243.54     1256.63     53.06 o 
  -1  -6   9     3063.93     3188.93    101.47 o 
   0  -6   9     1218.38     1160.93     47.36 o 
   1  -6   9     3009.28     2822.76     72.00 o 
   2  -6   9     1387.09     1344.96     41.95 o 
   3  -6   9     2476.13     2287.89    119.35 o 
   4  -6   9      286.83      276.61     41.37 o 
   5  -6   9      227.31      189.83     37.85 o 
   6  -6   9      159.51      147.19     36.50 o 
   7  -6   9      156.90      222.65     45.34 o 
   8  -6   9        0.12       89.03     47.74 o 
  -9  -5   9       31.37       17.61     29.53 o 
  -8  -5   9       31.83       66.17     25.56 o 
  -7  -5   9      460.38      439.69     47.29 o 
  -6  -5   9      486.87      460.52     31.63 o 
  -5  -5   9     1657.68     1704.93     67.82 o 
  -4  -5   9      878.59      818.97     40.69 o 
  -3  -5   9      784.03      789.14     38.37 o 
  -2  -5   9      925.51      947.49     40.99 o 
  -1  -5   9        4.63        4.20     10.19 o 
   0  -5   9     3099.49     3033.73     95.03 o 
   1  -5   9     1898.32     2040.38     55.30 o 
   2  -5   9        6.38       17.03      9.39 o 
   3  -5   9      283.91      264.22     21.45 o 
   4  -5   9      480.60      550.68     31.27 o 
   5  -5   9      839.57      857.70     42.55 o 
   6  -5   9       64.54       55.91     28.85 o 
   7  -5   9       78.03       72.54     32.23 o 
   8  -5   9      760.50     1522.75    123.58 o 
  -9  -4   9       34.20        7.79     27.80 o 
  -8  -4   9      474.31      544.90     55.53 o 
  -7  -4   9      596.36      584.92     53.43 o 
  -6  -4   9     1622.00     1468.49     62.65 o 
  -5  -4   9       10.07       32.30     11.32 o 
  -4  -4   9     2288.96     2270.59     80.34 o 
  -3  -4   9      809.37      846.10     60.18 o 
  -2  -4   9        8.61        1.42      9.59 o 
  -1  -4   9      124.88      101.47     12.74 o 
   0  -4   9      779.02      897.65     29.92 o 
   1  -4   9      112.73      109.62     11.67 o 
   2  -4   9       35.04       56.68     13.54 o 
   3  -4   9     1149.16     1135.90     47.83 o 
   4  -4   9      272.70      328.00     23.93 o 
   5  -4   9      835.67      824.23     47.40 o 
   6  -4   9       13.68       15.52     19.67 o 
   7  -4   9     1264.22     1238.37     60.05 o 
  -9  -3   9      586.62      645.25     65.27 o 
  -8  -3   9        3.53       20.91     21.58 o 
  -7  -3   9      392.42      435.71     31.70 o 
  -6  -3   9      300.30      288.23     24.58 o 
  -5  -3   9      591.63      562.96     33.05 o 
  -4  -3   9       21.78       20.46     11.24 o 
  -3  -3   9      117.67      109.64     13.94 o 
  -2  -3   9      162.41      182.03     15.66 o 
  -1  -3   9     1049.47     1073.99     40.47 o 
   0  -3   9     5788.04     6072.04    136.37 o 
   1  -3   9     2504.36     2719.62     68.24 o 
   2  -3   9      774.46      657.82     40.51 o 
   3  -3   9        7.79        6.01     10.65 o 
   4  -3   9     3479.23     3183.58    102.24 o 
   5  -3   9      969.65      900.14     44.29 o 
   6  -3   9      755.12      700.23     40.35 o 
   7  -3   9        9.54       40.17     28.85 o 
  -9  -2   9       10.73       19.11     28.33 o 
  -8  -2   9      144.87      179.04     32.90 o 
  -7  -2   9       21.01       30.05     11.84 o 
  -6  -2   9      157.53      158.65     18.44 o 
  -5  -2   9       20.25       14.54     10.42 o 
  -4  -2   9       64.73       61.30     12.52 o 
  -3  -2   9     1707.08     1774.63     63.10 o 
  -2  -2   9     3043.94     3056.74     94.58 o 
  -1  -2   9     1923.95     1768.26     57.71 o 
   0  -2   9     8427.19     9290.65    200.67 o 
   1  -2   9     1082.06      986.52     67.15 o 
   2  -2   9      625.86      680.80     37.51 o 
   3  -2   9     2145.04     1974.44     69.60 o 
   4  -2   9       10.24       18.71     12.44 o 
   5  -2   9      128.80      107.83     33.16 o 
   6  -2   9      530.47      531.70     25.99 o 
   7  -2   9        2.91       -5.25     11.02 o 
  -9  -1   9        4.22       22.41     22.41 o 
  -8  -1   9        3.45        5.77     12.22 o 
  -7  -1   9      205.52      224.83     23.16 o 
  -6  -1   9      410.63      360.70     27.43 o 
  -5  -1   9      637.88      612.65     34.02 o 
  -4  -1   9     1296.17     1164.08     48.49 o 
  -3  -1   9     1923.90     1881.42     65.42 o 
  -2  -1   9     6328.44     6616.11    186.08 o 
  -1  -1   9      895.18      913.97     28.66 o 
   0  -1   9     1021.54      947.58     42.02 o 
   1  -1   9     1081.80     1144.44     47.08 o 
   2  -1   9      290.99      295.60     15.78 o 
   3  -1   9        9.13       14.86      7.17 o 
   4  -1   9       59.27       58.43     10.15 o 
   5  -1   9      510.66      476.40     23.69 o 
   6  -1   9       64.36       66.58     24.21 o 
  -9   0   9       15.69      -25.41     22.78 o 
  -8   0   9      534.86      583.12     38.89 o 
  -7   0   9      242.36      247.16     24.81 o 
  -6   0   9      130.34      141.19     18.29 o 
  -5   0   9       68.26       89.86     15.36 o 
  -3   0   9     1470.07     1389.88     51.64 o 
  -2   0   9      242.06      230.37     15.81 o 
  -1   0   9      592.26      648.40     28.82 o 
   0   0   9       44.72       66.68     13.62 o 
   1   0   9      384.03      403.19     44.89 o 
   2   0   9     1358.41     1429.81     96.49 o 
   3   0   9       98.85       97.62     10.57 o 
   4   0   9       20.49       31.19      8.68 o 
   5   0   9     1086.56      953.07    183.83 o 
   6   0   9       40.05       44.89     10.49 o 
  -9   1   9      292.78      342.56     31.85 o 
  -8   1   9       19.07       20.98     12.67 o 
  -7   1   9       95.72      105.37     18.44 o 
  -6   1   9      309.26      302.02     24.96 o 
  -5   1   9      687.68      702.21     37.25 o 
  -4   1   9        8.85       11.62      9.14 o 
  -3   1   9     1077.34     1095.50     70.45 o 
  -2   1   9        8.01       -0.75     18.06 o 
  -1   1   9       50.65       54.32     13.68 o 
   0   1   9     1775.58     1906.27     67.90 o 
   1   1   9      194.15      172.42     17.67 o 
   2   1   9     1853.23     1830.39     48.77 o 
   3   1   9     1099.11     1002.80     32.65 o 
   4   1   9     4025.22     3996.31     98.22 o 
   5   1   9       94.28       94.50     13.71 o 
   6   1   9      303.87      289.88     23.23 o 
  -9   2   9       30.19       68.20     16.64 o 
  -8   2   9      121.43      134.82     19.63 o 
  -7   2   9       45.94       40.09     13.86 o 
  -6   2   9      101.10       94.58     24.28 o 
  -5   2   9        0.59       -8.17     15.21 o 
  -4   2   9       17.37       25.33     14.69 o 
  -3   2   9      439.46      396.82     39.72 o 
  -2   2   9      230.13      232.33     30.09 o 
  -1   2   9     2996.32     3162.31    101.82 o 
   0   2   9     1734.94     1739.27     63.71 o 
   1   2   9     6120.25     6470.27    144.39 o 
   2   2   9     3223.53     3505.71     84.42 o 
   3   2   9     2496.34     2535.26     83.71 o 
   4   2   9       45.16       31.15      8.73 o 
   5   2   9      314.39      298.27     22.11 o 
   6   2   9      197.42      149.43     28.10 o 
  -9   3   9        3.46        9.14     12.89 o 
  -8   3   9        4.20       10.19     11.39 o 
  -7   3   9      157.78      130.02     26.98 o 
  -6   3   9     1284.96     1210.46     81.76 o 
  -5   3   9      326.86      299.77     36.05 o 
  -4   3   9      941.03     1006.25     69.32 o 
  -3   3   9     2670.33     2328.60    122.01 o 
  -2   3   9     1536.20     1529.00     61.95 o 
  -1   3   9     1464.68     1402.61     92.97 o 
   0   3   9     5159.76     5221.48    120.59 o 
   1   3   9     5122.45     5394.46    188.55 o 
   2   3   9     1646.37     1479.64    211.00 o 
   3   3   9        0.64       17.42     10.34 o 
   4   3   9       34.29       21.51      9.89 o 
   5   3   9      312.68      286.73     22.18 o 
   6   3   9       28.41       23.53     16.86 o 
  -9   4   9       14.48       26.30     13.04 o 
  -8   4   9      821.71      684.00     62.58 o 
  -7   4   9      339.23      264.25     36.50 o 
  -6   4   9      100.89       73.67     20.46 o 
  -5   4   9      935.87      936.33     67.37 o 
  -4   4   9     1463.03     1408.76     85.88 o 
  -3   4   9      354.75      352.15     38.75 o 
  -2   4   9      492.00      499.44     33.12 o 
  -1   4   9      516.37      601.33     34.68 o 
   0   4   9        2.27        8.49      8.43 o 
   1   4   9      341.72      364.15     17.93 o 
   2   4   9     1037.19     1128.98     43.99 o 
   3   4   9      714.98      791.43     29.89 o 
   4   4   9      334.76      324.05     23.01 o 
   5   4   9      185.53      187.88     19.34 o 
   7   4   9     1800.00     1586.82     98.25 o 
  -9   5   9      510.73      511.33     53.73 o 
  -8   5   9       70.27       71.94     22.26 o 
  -7   5   9      805.69      796.93     66.62 o 
  -6   5   9       20.12        1.57     14.84 o 
  -5   5   9      417.41      414.13     42.49 o 
  -4   5   9      176.41      174.76     27.28 o 
  -3   5   9      320.50      269.12     34.17 o 
  -2   5   9     1102.25     1136.21     51.96 o 
  -1   5   9       41.10       40.09     11.31 o 
   0   5   9      500.48      520.97     32.00 o 
   1   5   9       48.20       49.58      9.48 o 
   2   5   9     3466.38     3716.70    155.47 o 
   3   5   9      139.09      152.66     17.46 o 
   4   5   9      822.60      831.86     40.62 o 
   5   5   9      484.54      420.95     45.19 o 
   6   5   9     1834.44     1757.84    102.90 o 
   7   5   9      113.74      134.00     28.10 o 
  -9   6   9        0.63       36.95     18.29 o 
  -8   6   9      220.39      212.39     34.02 o 
  -7   6   9      100.61      109.94     24.81 o 
  -6   6   9      453.09      378.61     42.27 o 
  -5   6   9      299.76      244.46     35.00 o 
  -4   6   9       31.42       23.98     16.26 o 
  -3   6   9      987.37      890.69     62.65 o 
  -2   6   9     1985.40     1953.25     81.20 o 
  -1   6   9     1370.96     1240.18     65.20 o 
   0   6   9      150.76      156.80     15.09 o 
   1   6   9     1502.63     1640.51     48.77 o 
   2   6   9      284.82      280.67     17.91 o 
   3   6   9     1074.57     1065.98     46.31 o 
   4   6   9       17.68       18.89     11.69 o 
   5   6   9      785.73      776.40     64.75 o 
   6   6   9       42.29       31.10     21.06 o 
   7   6   9      115.82       74.94     24.66 o 
   8   6   9       50.92       57.86     18.59 o 
  -9   7   9       48.63       80.86     19.63 o 
  -8   7   9        0.14        0.75     13.79 o 
  -7   7   9       62.18       65.72     20.01 o 
  -6   7   9      198.57      137.89     27.43 o 
  -5   7   9        5.69      -17.76     12.52 o 
  -4   7   9      865.99      772.20     60.55 o 
  -3   7   9     3013.84     2837.08    142.61 o 
  -2   7   9     1241.73     1206.11     44.67 o 
  -1   7   9      972.90      997.15     37.32 o 
   0   7   9     4169.43     4064.93    121.56 o 
   1   7   9      449.06      464.03     22.99 o 
   2   7   9     1746.07     1715.42     63.55 o 
   3   7   9        0.52      -10.27     10.57 o 
   4   7   9      183.15      182.63     33.87 o 
   5   7   9       66.58       46.39     26.53 o 
   6   7   9       71.19       74.87     27.73 o 
   7   7   9       55.84       32.90     25.41 o 
   8   7   9       58.79       92.63     26.23 o 
  -9   8   9       21.24       23.31     16.04 o 
  -8   8   9      156.27      184.81     33.50 o 
  -7   8   9      159.07      141.04     27.20 o 
  -6   8   9      347.20      325.40     42.64 o 
  -5   8   9      249.77      209.24     32.52 o 
  -4   8   9      822.58      713.37     58.01 o 
  -3   8   9     1816.54     1702.05     70.34 o 
  -2   8   9      892.59      861.55     36.17 o 
  -1   8   9      982.20     1004.24     38.62 o 
   0   8   9      156.83      138.29     37.96 o 
   1   8   9      545.83      535.81     25.15 o 
   2   8   9      193.81      186.68     19.63 o 
   3   8   9        0.04       13.64     13.79 o 
   4   8   9       20.03       20.68     24.81 o 
   5   8   9       66.34       24.58     22.78 o 
   6   8   9       21.84       71.64     29.60 o 
   7   8   9      308.07      182.63     40.09 o 
  -8   9   9       52.20       45.79     18.21 o 
  -7   9   9      210.94      170.19     30.73 o 
  -6   9   9      132.72      119.16     29.23 o 
  -5   9   9      602.70      559.37     53.81 o 
  -4   9   9      820.19      809.97     63.33 o 
  -3   9   9      304.31      367.05     30.36 o 
  -2   9   9       88.93       92.79     14.24 o 
  -1   9   9       77.24       96.57     18.70 o 
   0   9   9      181.34      194.14     27.39 o 
   1   9   9      262.08      256.30     23.38 o 
   2   9   9      256.72      265.82     24.81 o 
   3   9   9       24.52       39.72     14.54 o 
   4   9   9      628.27      538.16     56.73 o 
   5   9   9      200.32      204.14     38.75 o 
   6   9   9      299.28      326.30     48.94 o 
   7   9   9       11.33      -10.12     28.93 o 
  -8  10   9      121.56      142.54     29.38 o 
  -7  10   9        0.54       -0.07     16.94 o 
  -6  10   9      408.96      365.87     46.61 o 
  -5  10   9      399.45      309.81     39.94 o 
  -4  10   9       36.31       27.65     21.36 o 
  -3  10   9      314.41      324.41     23.82 o 
  -2  10   9      122.88      127.30     15.91 o 
  -1  10   9       45.21       43.81     12.31 o 
   0  10   9      365.12      282.68     25.48 o 
   1  10   9      434.94      446.73     31.25 o 
   2  10   9      273.08      283.88     25.63 o 
   3  10   9     1795.09     1746.38    104.54 o 
   4  10   9      294.53      303.59     45.19 o 
   5  10   9      333.93      405.89     51.49 o 
   6  10   9        0.12       -8.17     23.98 o 
   7  10   9       11.50       -5.70     39.87 o 
  -8  11   9        1.90       11.39     21.88 o 
  -7  11   9        3.75       -8.39     17.09 o 
  -6  11   9       91.05       63.03     26.98 o 
  -5  11   9      153.49      143.59     29.60 o 
  -4  11   9       97.46      108.37     26.53 o 
  -3  11   9      455.12      446.06     28.01 o 
  -2  11   9      296.44      293.88     22.59 o 
  -1  11   9       98.87       95.57     14.65 o 
   0  11   9      640.86      580.80     37.32 o 
   1  11   9     1207.59     1151.63     54.78 o 
   2  11   9      813.34      827.06     45.34 o 
   3  11   9       41.37       33.72     26.38 o 
   4  11   9      265.63      223.40     40.92 o 
   5  11   9       42.05       31.93     24.73 o 
   6  11   9        2.26       21.28     34.85 o 
  -7  12   9      168.11      152.43     39.34 o 
  -6  12   9      121.65       94.80     29.15 o 
  -5  12   9       56.62       59.73     25.86 o 
  -4  12   9      152.14      158.65     30.05 o 
  -3  12   9      366.13      325.91     25.40 o 
  -2  12   9       80.57       98.13     16.06 o 
  -1  12   9      310.96      368.04     31.70 o 
   0  12   9      295.12      307.86     28.70 o 
   1  12   9      945.26      932.20     49.76 o 
   2  12   9      122.10      240.64     40.24 o 
   3  12   9       44.01       73.14     29.75 o 
   4  12   9        7.50       -4.12     25.78 o 
   5  12   9        5.23       11.92     32.08 o 
   6  12   9       25.79       24.81     44.07 o 
  -7  13   9      102.14      159.33     40.77 o 
  -6  13   9       32.07       25.26     26.75 o 
  -5  13   9      543.62      472.73     52.46 o 
  -4  13   9      608.05      638.73     59.80 o 
  -3  13   9       95.78       92.24     20.04 o 
  -2  13   9      167.26      154.52     19.48 o 
  -1  13   9        0.69       -7.34     15.89 o 
   0  13   9        0.96       19.71     16.49 o 
   1  13   9       33.54       26.08     27.28 o 
   2  13   9       11.30       -1.05     25.48 o 
   3  13   9       31.80       36.65     21.96 o 
   4  13   9      188.28      199.95     43.17 o 
   5  13   9      133.73      102.60     40.09 o 
  -6  14   9      196.28      218.38     45.19 o 
  -5  14   9        0.63        3.45     17.61 o 
  -4  14   9        0.62       -9.44     18.96 o 
  -3  14   9       78.63       97.30     20.32 o 
  -2  14   9        1.58       41.59     25.03 o 
  -1  14   9      135.27      105.67     29.83 o 
   0  14   9       70.68       83.26     20.23 o 
   1  14   9        8.21       -0.67     25.63 o 
   2  14   9       91.25      110.76     34.55 o 
   3  14   9        8.95       44.89     31.70 o 
   4  14   9        0.74      -23.01     28.03 o 
  -6  15   9        2.16       -5.25     32.23 o 
  -5  15   9       37.88       50.06     30.13 o 
  -3  15   9      107.80      150.48     35.45 o 
  -2  15   9      162.01      247.01     41.59 o 
  -1  15   9      126.93      125.00     29.83 o 
   2  15   9       34.45       40.54     37.10 o 
   3  15   9       27.11       39.12     37.77 o 
  -5  16   9       51.76       55.76     33.95 o 
  -4  16   9      243.17      279.48     48.26 o 
  -3  16   9      140.91      187.51     39.12 o 
  -2  16   9      260.25      280.96     42.42 o 
  -3  17   9       51.59       56.06     23.38 o 
   0 -18  10       23.33       45.71     35.82 o 
   1 -18  10      116.60      103.49     44.82 o 
   2 -18  10       52.17       53.88     17.31 o 
  -2 -17  10      490.50      543.18     64.82 o 
  -1 -17  10        3.36       18.14     31.70 o 
   0 -17  10      125.23      196.50     42.27 o 
   1 -17  10       59.40       86.03     17.76 o 
   2 -17  10      378.93      381.75     37.70 o 
   3 -17  10       50.78      105.59     23.46 o 
   4 -17  10       46.58       66.85     19.19 o 
  -3 -16  10      138.94      197.25     42.72 o 
  -2 -16  10       81.88       60.55     30.05 o 
  -1 -16  10      211.90      272.79     43.54 o 
   0 -16  10        4.62      -13.26     24.36 o 
   1 -16  10      145.69      151.16     23.16 o 
   2 -16  10       11.79       46.09     16.49 o 
   3 -16  10        3.15      239.29     49.24 o 
   4 -16  10       15.68       32.15     15.96 o 
   5 -16  10      109.47      145.69     31.33 o 
  -4 -15  10       14.89       31.63     30.88 o 
  -3 -15  10       64.73       71.64     26.38 o 
  -2 -15  10       23.79       33.65     24.58 o 
  -1 -15  10       34.72       78.84     26.38 o 
   0 -15  10       10.76        2.85     14.46 o 
   1 -15  10       20.34       -4.42     13.34 o 
   2 -15  10        6.10       29.60     15.51 o 
   3 -15  10        2.43        1.20     14.31 o 
   4 -15  10      376.44      435.11     40.39 o 
   5 -15  10        0.17       31.78     16.71 o 
   6 -15  10      107.09      118.48     30.73 o 
  -5 -14  10       13.71       35.82     31.93 o 
  -4 -14  10        1.22       -6.89     25.33 o 
  -3 -14  10        3.01       29.90     23.53 o 
  -2 -14  10       19.98        4.42     19.04 o 
  -1 -14  10      138.59      111.66     29.00 o 
   0 -14  10      252.91      257.80     27.13 o 
   1 -14  10      180.36      191.33     24.73 o 
   2 -14  10      198.04      214.71     26.68 o 
   3 -14  10      463.64      486.60     41.59 o 
   4 -14  10       50.52       47.89     17.61 o 
   5 -14  10      189.60      243.49     42.04 o 
   6 -14  10       37.54       49.69     20.46 o 
   7 -14  10       66.44       61.68     51.04 o 
  -5 -13  10       41.08       40.54     32.90 o 
  -4 -13  10       42.19       70.60     30.73 o 
  -3 -13  10      192.10      198.75     35.37 o 
  -2 -13  10      425.27      396.89     45.94 o 
  -1 -13  10      318.49      302.54     28.03 o 
   0 -13  10      488.30      531.79     38.22 o 
   1 -13  10       25.90       20.98     14.09 o 
   2 -13  10      367.28      402.44     35.97 o 
   3 -13  10        5.66       21.36     15.89 o 
   4 -13  10      477.95      452.73     41.07 o 
   5 -13  10        7.45       -6.00     14.99 o 
   6 -13  10      107.70      132.65     41.97 o 
   7 -13  10       98.46      119.68     50.96 o 
  -6 -12  10        3.74      -18.21     30.35 o 
  -5 -12  10       71.47       41.52     29.08 o 
  -4 -12  10      254.13      275.94     41.67 o 
  -3 -12  10      223.96      232.70     36.42 o 
  -2 -12  10      578.02      552.25     37.02 o 
  -1 -12  10      521.35      559.44     38.15 o 
   0 -12  10        7.35       20.08     13.34 o 
   1 -12  10        6.11       -3.22     11.32 o 
   2 -12  10      150.75      146.81     20.91 o 
   3 -12  10      385.84      360.17     33.95 o 
   4 -12  10        5.63       12.07     15.21 o 
   5 -12  10       55.12       49.16     21.81 o 
   6 -12  10        4.11       43.17     28.40 o 
   7 -12  10      156.07      158.95     50.74 o 
  -6 -11  10       19.96       39.27     37.25 o 
  -5 -11  10       23.33       23.83     27.58 o 
  -4 -11  10      283.43      319.78     42.34 o 
  -3 -11  10      186.01      225.88     36.50 o 
  -2 -11  10      552.71      573.08     36.65 o 
  -1 -11  10      229.44      226.47     22.63 o 
   0 -11  10      282.94      297.37     26.38 o 
   1 -11  10      373.71      370.66     30.13 o 
   2 -11  10        0.52       -4.27     13.64 o 
   3 -11  10     1553.37     1520.80     98.70 o 
   4 -11  10        2.88        8.69     13.94 o 
   5 -11  10        5.90       -3.75     25.78 o 
   6 -11  10      513.67      515.68     68.27 o 
   7 -11  10        4.29        7.19     25.78 o 
   8 -11  10       50.97       95.93     44.59 o 
  -7 -10  10       88.47      136.99     40.47 o 
  -6 -10  10        2.90       24.58     23.91 o 
  -5 -10  10      258.70      208.64     44.97 o 
  -4 -10  10      163.18      213.73     37.25 o 
  -3 -10  10      140.06      159.78     19.63 o 
  -2 -10  10       73.59       76.82     14.91 o 
  -1 -10  10      140.58      152.66     19.26 o 
   0 -10  10        2.83       -0.22     10.64 o 
   1 -10  10        8.46       14.39     13.34 o 
   2 -10  10      625.99      601.34     40.02 o 
   3 -10  10      913.83     1011.57     56.06 o 
   4 -10  10      107.40       49.61     27.58 o 
   5 -10  10      728.65      682.57     73.22 o 
   6 -10  10        1.48       -2.47     24.28 o 
   7 -10  10      396.65      361.60     59.88 o 
   8 -10  10        9.58        7.94     34.70 o 
  -7  -9  10        1.03       -9.29     20.68 o 
  -6  -9  10       62.98       75.39     25.71 o 
  -5  -9  10       38.59       41.52     22.56 o 
  -4  -9  10       68.87       72.02     35.22 o 
  -3  -9  10       77.94      105.29     16.56 o 
  -2  -9  10      981.57      862.43     43.77 o 
  -1  -9  10      248.41      254.13     22.71 o 
   1  -9  10       70.89       55.16     13.34 o 
   2  -9  10     1696.95     1295.75    119.98 o 
   3  -9  10      364.75      385.58     48.86 o 
   4  -9  10      947.90      858.91     78.24 o 
   5  -9  10       81.63       77.42     31.70 o 
   6  -9  10      311.58      358.90     55.01 o 
   7  -9  10        7.09       17.91     27.88 o 
   8  -9  10       51.30       54.33     35.60 o 
  -8  -8  10        7.08      -11.09     23.98 o 
  -7  -8  10       35.33        1.95     20.53 o 
  -6  -8  10      273.58      259.97     39.79 o 
  -5  -8  10        5.99        6.22     19.56 o 
  -4  -8  10       99.81      108.14     15.96 o 
  -3  -8  10     1001.54     1018.61     48.41 o 
  -2  -8  10      156.61      191.40     20.23 o 
   0  -8  10      784.09      781.05     39.19 o 
   1  -8  10     1240.97     1186.71     52.76 o 
   2  -8  10       73.12       73.14     17.99 o 
   3  -8  10      687.15      609.50     40.32 o 
   4  -8  10      167.58      127.48     32.37 o 
   5  -8  10      786.37      723.94     72.47 o 
   6  -8  10       21.54       37.40     26.53 o 
   7  -8  10      177.85      158.13     41.29 o 
   8  -8  10       26.67       53.51     34.47 o 
  -8  -7  10       11.63       16.41     27.58 o 
  -7  -7  10      304.18      322.70     42.79 o 
  -6  -7  10        3.27        0.60     20.53 o 
  -5  -7  10      695.28      750.54     41.82 o 
  -4  -7  10      522.48      548.50     34.10 o 
  -3  -7  10      302.49      276.76     23.31 o 
  -1  -7  10      326.41      341.89     23.98 o 
   0  -7  10     2005.32     2007.10     72.39 o 
   1  -7  10       26.11       26.83     12.14 o 
   2  -7  10        0.13       -1.20      9.74 o 
   3  -7  10      211.05      235.84     36.72 o 
   4  -7  10      401.07      344.43     47.66 o 
   5  -7  10      246.81      156.33     37.55 o 
   6  -7  10      492.77      502.19     62.28 o 
   7  -7  10        3.64      -13.71     23.23 o 
   8  -7  10      305.92      242.66     49.99 o 
  -8  -6  10      101.74      117.96     30.80 o 
  -7  -6  10      478.56      477.38     50.51 o 
  -6  -6  10      472.44      512.08     48.94 o 
  -5  -6  10       53.89       70.22     14.16 o 
  -4  -6  10       32.10       52.23     12.89 o 
  -3  -6  10      313.95      357.70     25.71 o 
  -2  -6  10      121.84      118.18     16.71 o 
  -1  -6  10     1027.03     1083.66     45.56 o 
   0  -6  10     1535.33     1465.42     55.61 o 
   1  -6  10       11.01       22.08      9.97 o 
   2  -6  10       41.66       33.98     10.38 o 
   3  -6  10     4502.80     4324.24    130.60 o 
   4  -6  10     1069.38     1062.45     82.74 o 
   5  -6  10      178.02      144.64     37.02 o 
   6  -6  10       28.18       32.90     25.41 o 
   7  -6  10      402.75      487.35     62.65 o 
   8  -6  10       46.18       24.81     27.13 o 
  -8  -5  10      526.27      476.86     53.73 o 
  -7  -5  10      212.22      229.32     35.52 o 
  -6  -5  10        5.91       13.56     10.42 o 
  -5  -5  10      751.66      737.88     40.32 o 
  -4  -5  10      279.85      284.41     23.31 o 
  -3  -5  10       22.45       12.59      9.37 o 
  -2  -5  10       26.85       28.33     13.94 o 
  -1  -5  10      949.18      894.81     38.45 o 
   0  -5  10     2677.15     2547.36     83.11 o 
   1  -5  10      413.94      371.66     19.42 o 
   2  -5  10     6643.80     6445.75    533.25 o 
   3  -5  10      250.07      228.59     20.95 o 
   4  -5  10      611.58      597.67     33.88 o 
   5  -5  10      369.54      340.77     26.75 o 
   6  -5  10      586.36      429.04     55.23 o 
   7  -5  10        7.22        8.39     22.63 o 
   8  -5  10      145.58      205.64     44.82 o 
  -9  -4  10       80.27       80.94     35.37 o 
  -8  -4  10       67.05       38.67     24.66 o 
  -7  -4  10        0.01        6.89     19.34 o 
  -6  -4  10       23.36       49.61     13.41 o 
  -5  -4  10      590.37      552.62     33.65 o 
  -4  -4  10      711.36      772.88     39.49 o 
  -3  -4  10     1188.84     1153.58     48.41 o 
  -2  -4  10      299.24      291.97     21.43 o 
  -1  -4  10     1446.52     1320.70     49.01 o 
   0  -4  10     2555.25     2702.77     69.40 o 
   1  -4  10     3699.68     3789.22     92.06 o 
   2  -4  10      278.72      278.18     23.47 o 
   3  -4  10      827.74      824.95     39.96 o 
   4  -4  10     1577.26     1587.39     62.18 o 
   5  -4  10       11.60       22.66     13.88 o 
   6  -4  10       80.40      108.55     17.96 o 
   7  -4  10       24.67       36.05     27.43 o 
  -9  -3  10        7.45       17.46     25.48 o 
  -8  -3  10      163.76      202.34     34.47 o 
  -7  -3  10       43.55       68.65     15.36 o 
  -6  -3  10       44.34       45.56     14.01 o 
  -5  -3  10     1754.42     1726.29     67.97 o 
  -4  -3  10      792.22      716.45     37.02 o 
  -3  -3  10      122.78      132.87     15.36 o 
  -2  -3  10     5023.50     5150.92    151.61 o 
  -1  -3  10     3803.18     3853.82    114.14 o 
   0  -3  10     3343.52     3463.76     84.06 o 
   1  -3  10      429.81      453.66     28.08 o 
   2  -3  10      564.58      532.96     37.02 o 
   3  -3  10        0.06       -3.23     13.79 o 
   4  -3  10      392.13      327.12     25.37 o 
   5  -3  10       54.53       62.87     15.20 o 
   6  -3  10      111.45      132.06     22.03 o 
   7  -3  10       14.56       11.12     13.72 o 
   8  -3  10      472.66      699.06     63.63 o 
  -9  -2  10       84.63      107.02     34.10 o 
  -8  -2  10      185.28      159.63     32.00 o 
  -7  -2  10      572.72      486.15     34.17 o 
  -6  -2  10      418.81      442.46     30.95 o 
  -5  -2  10      149.66      169.07     19.56 o 
  -3  -2  10      434.53      407.16     24.58 o 
  -2  -2  10     1672.94     1678.63     58.98 o 
  -1  -2  10      212.45      215.68     15.81 o 
   0  -2  10      187.98      221.98     20.45 o 
   1  -2  10      329.69      356.02     25.51 o 
   2  -2  10        1.36       12.96     11.74 o 
   3  -2  10     1919.36     1918.55     70.29 o 
   4  -2  10       37.45       38.74     19.00 o 
   5  -2  10     1353.78     1379.45     59.49 o 
   6  -2  10       34.99       48.37     15.35 o 
   7  -2  10      768.82      877.50     64.00 o 
   8  -2  10       19.37       17.46     22.11 o 
   9  -2  10      210.89      292.27     47.81 o 
  -9  -1  10      489.23      488.32     56.58 o 
  -8  -1  10       19.91       21.43     12.96 o 
  -7  -1  10      105.87      115.34     18.29 o 
  -6  -1  10      430.52      426.12     30.43 o 
  -5  -1  10      122.90      129.87     16.71 o 
  -4  -1  10      219.93      216.81     19.71 o 
  -3  -1  10      214.11      246.11     19.26 o 
  -2  -1  10      839.10      845.57     34.55 o 
  -1  -1  10      389.86      443.66     37.28 o 
   0  -1  10      619.87      658.24     35.29 o 
   1  -1  10      947.23     1111.70     48.15 o 
   2  -1  10     3011.45     3131.75    100.39 o 
   3  -1  10       87.46       70.21     16.64 o 
   4  -1  10     3176.74     3302.06    108.09 o 
   5  -1  10        4.77       -0.49     12.23 o 
   6  -1  10      346.67      296.22     27.55 o 
   7  -1  10       20.90       17.54     18.36 o 
   8  -1  10      451.49      451.45     50.74 o 
   9  -1  10        3.51       -9.74     22.18 o 
  -9   0  10       43.51       10.49     29.23 o 
  -8   0  10      197.65      184.36     23.08 o 
  -7   0  10       45.37       59.73     14.76 o 
  -6   0  10        5.81        9.59     11.69 o 
  -5   0  10       68.16       51.19     13.71 o 
  -4   0  10      905.71      933.10     42.57 o 
  -3   0  10     1500.45     1546.88     58.98 o 
  -2   0  10      253.05      238.77     16.71 o 
  -1   0  10      734.02      683.86     30.50 o 
   0   0  10     1085.21     1058.05     46.88 o 
   1   0  10     1706.22     1586.91     87.46 o 
   2   0  10       95.47      106.61     17.26 o 
   3   0  10     3292.51     3228.58    104.76 o 
   4   0  10      150.58      150.35     20.01 o 
   5   0  10      154.12       66.78     71.76 o 
   6   0  10       19.94        0.37     15.89 o 
   7   0  10       65.28       83.79     23.23 o 
   8   0  10       15.33       12.14     18.06 o 
  -9   1  10        0.29       13.56     12.07 o 
  -8   1  10       18.79       20.16     13.26 o 
  -7   1  10       23.22        8.39     12.22 o 
  -6   1  10      246.00      211.49     21.58 o 
  -5   1  10      935.58      893.23     43.39 o 
  -4   1  10     2608.06     2549.75     86.18 o 
  -3   1  10      306.98      320.75     20.76 o 
  -2   1  10     2015.40     2114.42     69.10 o 
  -1   1  10      225.20      182.21     21.88 o 
   0   1  10       13.83       10.62     12.21 o 
   1   1  10     1987.94     1958.27     81.57 o 
   2   1  10      284.66      274.68     62.65 o 
   3   1  10      271.39      271.60     23.74 o 
   4   1  10       63.65       60.42     23.31 o 
   5   1  10        0.17        6.82     15.29 o 
   6   1  10      573.63      537.86     49.16 o 
   7   1  10        3.53      -10.57     14.99 o 
   8   1  10      180.76      219.58     36.42 o 
   9   1  10        0.04       -3.75     18.66 o 
  -9   2  10       34.77       61.15     16.94 o 
  -8   2  10      328.45      364.59     31.33 o 
  -7   2  10       52.78       79.81     16.86 o 
  -6   2  10      599.08      658.89     38.45 o 
  -5   2  10     1658.21     1694.81    102.37 o 
  -4   2  10     1967.07     1706.73    100.35 o 
  -3   2  10     3748.68     3666.69    176.56 o 
  -2   2  10      311.08      372.81     29.32 o 
  -1   2  10      865.14      934.14     44.79 o 
   0   2  10      640.20      750.63     38.76 o 
   1   2  10       35.94       24.60     13.56 o 
   2   2  10      161.40      193.70     21.43 o 
   3   2  10      267.94      215.35     92.70 o 
   4   2  10       24.36       34.01     17.54 o 
   5   2  10     1236.30     1220.81     77.12 o 
   6   2  10       35.32       34.77     20.08 o 
   7   2  10      390.31      337.16     42.12 o 
   8   2  10        2.15       31.25     19.11 o 
   9   2  10      559.89      863.56     78.16 o 
  -9   3  10      150.33      213.21     29.75 o 
  -8   3  10      129.51      165.32     22.56 o 
  -7   3  10      787.09      873.15     71.79 o 
  -6   3  10       42.47       49.09     21.21 o 
  -5   3  10      210.65      240.94     33.50 o 
  -4   3  10       33.85       32.08     15.14 o 
  -3   3  10      521.82      513.35     46.84 o 
  -2   3  10        7.72       -0.73     14.78 o 
  -1   3  10       23.19       43.07     16.23 o 
   0   3  10      717.43      668.36     36.18 o 
   1   3  10     1083.03     1054.49     47.72 o 
   3   3  10       55.91       72.65     15.86 o 
   4   3  10     1204.79     1444.81     85.28 o 
   5   3  10       72.52       78.01     21.81 o 
   6   3  10     1196.82     1177.64     78.69 o 
   7   3  10       30.59       61.45     22.56 o 
   8   3  10      602.44      705.95     64.75 o 
  -9   4  10       14.46       -0.15     12.29 o 
  -8   4  10      136.46      175.59     30.80 o 
  -7   4  10        6.32       17.54     17.24 o 
  -6   4  10       79.19       90.08     23.83 o 
  -5   4  10      136.41      117.81     24.58 o 
  -4   4  10      341.93      382.05     42.04 o 
  -3   4  10      343.45      345.03     39.49 o 
  -2   4  10       12.21        1.06     13.88 o 
  -1   4  10     4114.47     3678.72    440.70 o 
   0   4  10     1522.52     1422.46     75.84 o 
   1   4  10     5870.89     5824.82    170.24 o 
   2   4  10      409.02      412.92     37.06 o 
   3   4  10     1520.84     1603.96     72.54 o 
   4   4  10      132.96      180.31     31.33 o 
   5   4  10      599.60      544.90     51.86 o 
   6   4  10      102.00       89.93     25.78 o 
   7   4  10       81.85       27.20     19.63 o 
   8   4  10       27.04        2.77     17.31 o 
  -9   5  10        7.44        9.89     14.91 o 
  -8   5  10       13.53        7.34     11.99 o 
  -7   5  10       59.24       54.63     21.06 o 
  -6   5  10       28.55       31.10     17.24 o 
  -5   5  10       26.38       33.80     18.21 o 
  -4   5  10      862.82      820.39     64.53 o 
  -3   5  10      691.73      686.99     56.13 o 
  -2   5  10     2811.27     2678.19     94.89 o 
  -1   5  10     2254.68     2327.16     83.74 o 
   0   5  10     3645.62     3371.52    200.43 o 
   1   5  10      477.61      483.38     46.61 o 
   2   5  10      911.15      940.89     44.79 o 
   3   5  10      747.58      766.73     59.20 o 
   4   5  10      206.49      205.42     33.65 o 
   5   5  10       39.74       54.63     22.26 o 
   6   5  10        5.00       20.91     17.99 o 
   7   5  10       77.27       51.71     22.11 o 
   8   5  10      212.79      202.64     33.42 o 
  -9   6  10      103.27      145.31     27.35 o 
  -8   6  10       64.48       66.40     19.26 o 
  -7   6  10      243.78      239.74     34.92 o 
  -6   6  10      748.17      609.58     56.21 o 
  -5   6  10      622.86      540.33     52.83 o 
  -4   6  10      325.10      295.27     37.85 o 
  -3   6  10      519.39      488.55     47.89 o 
  -2   6  10     2050.76     1949.20     76.01 o 
  -1   6  10     3968.97     4035.40    140.37 o 
   0   6  10      121.94      125.00     20.26 o 
   1   6  10        2.18        0.79     13.38 o 
   2   6  10      331.29      347.58     41.67 o 
   3   6  10        0.25       -5.40     20.76 o 
   4   6  10      140.25      154.68     34.47 o 
   5   6  10      167.90      149.28     31.63 o 
   6   6  10        1.50       -0.90     15.96 o 
   7   6  10     1091.33     1088.31     81.54 o 
   8   6  10        0.28       50.21     18.81 o 
  -9   7  10      128.92      143.89     26.75 o 
  -8   7  10       41.06       30.13     14.39 o 
  -7   7  10      350.25      288.23     38.37 o 
  -6   7  10       68.28       47.06     18.06 o 
  -5   7  10      185.85      224.53     33.80 o 
  -4   7  10      605.67      495.67     49.01 o 
  -3   7  10       68.23       73.52     23.46 o 
  -2   7  10      301.98      282.79     25.59 o 
  -1   7  10       29.31       37.37     23.72 o 
   0   7  10      358.69      360.61     28.50 o 
   1   7  10       25.66       37.37     14.07 o 
   2   7  10     1015.61      961.36     69.32 o 
   3   7  10      384.75      342.11     44.22 o 
   4   7  10      780.00      799.71     68.05 o 
   5   7  10        0.34      -25.48     20.98 o 
   6   7  10     1365.50     1173.29     87.53 o 
   7   7  10        2.55        7.19     17.46 o 
  -8   8  10       86.63      116.24     25.41 o 
  -7   8  10       31.54       27.43     13.79 o 
  -6   8  10      313.43      280.36     39.87 o 
  -5   8  10      108.67      101.55     24.96 o 
  -4   8  10       22.64       34.17     21.81 o 
  -3   8  10      100.88      130.03     21.30 o 
  -2   8  10       23.65       47.20     13.68 o 
  -1   8  10      374.88      309.27     26.34 o 
   0   8  10      647.22      553.30     53.96 o 
   1   8  10      109.10      167.42     33.35 o 
   2   8  10       15.03       12.59     23.76 o 
   3   8  10     2695.81     2523.90    132.72 o 
   4   8  10       96.80      112.04     31.70 o 
   5   8  10      710.14      786.37     68.95 o 
   6   8  10       79.31       60.78     29.15 o 
   7   8  10      116.83      103.94     39.79 o 
  -8   9  10       99.84      102.82     23.23 o 
  -7   9  10       12.61        7.42     19.41 o 
  -6   9  10       38.20       26.15     23.38 o 
  -5   9  10      106.26       71.19     26.08 o 
  -4   9  10      975.69      925.31     70.82 o 
  -3   9  10      527.00      457.48     34.80 o 
  -2   9  10     1645.01     1692.32     57.41 o 
  -1   9  10      673.71      642.27     48.45 o 
   0   9  10     1096.42      995.96     49.01 o 
   1   9  10      637.94      615.27     58.01 o 
   2   9  10      342.44      364.82     46.31 o 
   3   9  10       17.68       12.14     25.71 o 
   4   9  10      489.60      649.97     63.48 o 
   5   9  10       44.49       67.30     30.35 o 
   6   9  10       48.45       61.23     33.72 o 
   7   9  10        9.95       42.49     40.17 o 
  -8  10  10       16.48       22.11     14.09 o 
  -7  10  10       42.90       70.07     25.93 o 
  -6  10  10      408.20      382.13     47.81 o 
  -5  10  10     1027.16     1000.93     77.12 o 
  -4  10  10      849.16      743.35     62.43 o 
  -3  10  10      549.06      544.24     38.14 o 
  -2  10  10      288.40      278.64     22.04 o 
  -1  10  10      231.60      208.93     23.78 o 
   0  10  10      373.50      315.21     42.27 o 
   1  10  10     1079.80     1042.07     77.49 o 
   2  10  10      347.31      270.47     40.09 o 
   3  10  10       27.57       49.31     26.68 o 
   4  10  10        0.13        2.62     21.21 o 
   5  10  10       19.32       46.54     30.05 o 
   6  10  10        6.40        0.67     35.45 o 
  -7  11  10      157.47      170.72     36.35 o 
  -6  11  10      166.23      146.14     30.50 o 
  -5  11  10      547.26      529.62     54.71 o 
  -4  11  10      487.71      483.00     50.14 o 
  -3  11  10      428.37      397.91     33.49 o 
  -2  11  10       79.63       91.48     29.83 o 
  -1  11  10       44.62       24.28     15.90 o 
   0  11  10      179.40      186.46     37.70 o 
   1  11  10       55.40       46.91     27.05 o 
   2  11  10       73.25       55.76     28.78 o 
   3  11  10        6.39      -11.17     17.69 o 
   4  11  10      484.39      460.07     54.03 o 
   5  11  10       14.41      -18.74     29.00 o 
   6  11  10      222.91      200.17     51.34 o 
  -7  12  10       13.10      -21.51     29.60 o 
  -6  12  10      171.29      161.35     36.65 o 
  -5  12  10       30.80       34.62     20.91 o 
  -4  12  10      100.28       95.55     28.18 o 
  -3  12  10       17.89        6.59     20.27 o 
  -2  12  10        3.39        6.98     16.05 o 
  -1  12  10      450.66      445.16     52.68 o 
   0  12  10        9.63       40.09     29.53 o 
   1  12  10      149.94      214.86     39.49 o 
   2  12  10       17.73       28.70     28.25 o 
   3  12  10      385.64      337.61     46.16 o 
   4  12  10        0.30       15.66     30.35 o 
   5  12  10      207.50      261.92     48.56 o 
  -6  13  10        0.14       14.91     25.93 o 
  -5  13  10        0.04       14.69     24.66 o 
  -4  13  10        0.61       -6.22     17.99 o 
  -3  13  10      111.21      100.50     27.20 o 
  -2  13  10      134.29      156.70     37.85 o 
  -1  13  10      323.79      325.70     46.69 o 
   0  13  10      339.86      418.85     53.28 o 
   1  13  10       96.15       96.75     32.45 o 
   2  13  10      238.19      248.06     43.54 o 
   3  13  10        3.91       -7.04     26.00 o 
   4  13  10       86.85       56.13     37.85 o 
  -6  14  10       50.27       66.92     36.12 o 
  -5  14  10       79.87       64.38     29.30 o 
  -4  14  10       18.69        6.45     20.23 o 
  -3  14  10      210.58      181.96     34.10 o 
   0  14  10        6.74       24.88     28.10 o 
   1  14  10      140.41      119.91     36.42 o 
   2  14  10       82.59       43.47     31.63 o 
   3  14  10        0.49       16.71     33.27 o 
   4  14  10        5.34       -4.87     32.45 o 
  -5  15  10      131.18      124.55     35.67 o 
  -4  15  10      116.57      163.37     35.90 o 
   2  15  10        2.23       -7.87     32.15 o 
   3  15  10        7.51       -6.74     34.40 o 
  -1 -17  11       19.63       23.16     30.28 o 
   0 -17  11       19.44       40.24     33.80 o 
   1 -17  11        1.51       -7.79     13.79 o 
   2 -17  11      130.95      128.38     23.01 o 
   3 -17  11        0.61       44.14     19.86 o 
  -2 -16  11        7.15       -3.00     26.68 o 
  -1 -16  11       49.26      124.93     34.47 o 
   0 -16  11        6.70       17.24     27.20 o 
   1 -16  11      578.56      559.67     43.17 o 
   2 -16  11      152.59      143.74     24.43 o 
   3 -16  11      516.19      619.25     69.85 o 
   4 -16  11        0.83       20.01     15.06 o 
   5 -16  11      120.06      126.88     29.68 o 
  -3 -15  11       18.58       27.05     26.15 o 
  -1 -15  11       13.40       32.52     22.86 o 
   0 -15  11     1168.61     1137.47     62.43 o 
   1 -15  11      119.96      144.04     22.41 o 
   2 -15  11      747.26      724.76     50.36 o 
   3 -15  11       42.32       37.02     21.43 o 
   4 -15  11       52.02       54.93     23.01 o 
   5 -15  11       15.42       25.11     17.61 o 
  -4 -14  11       60.02       73.74     33.27 o 
  -2 -14  11      169.20      180.76     34.85 o 
  -1 -14  11     1287.11     1153.13     60.70 o 
   0 -14  11       26.67       43.02     15.14 o 
   1 -14  11      520.18      517.85     39.19 o 
   2 -14  11        0.14        4.80     10.94 o 
   3 -14  11      106.12      144.56     32.45 o 
   4 -14  11        1.90        1.65     17.69 o 
   5 -14  11      119.72      143.06     32.00 o 
   6 -14  11       14.49       52.61     20.08 o 
  -5 -13  11      157.99      210.66     45.27 o 
  -4 -13  11       51.26       39.79     26.75 o 
  -3 -13  11       32.80       27.58     23.23 o 
  -2 -13  11       61.24       84.91     26.00 o 
  -1 -13  11      257.39      295.05     28.48 o 
   0 -13  11      173.62      175.89     23.61 o 
   1 -13  11        1.82        6.59     12.74 o 
   2 -13  11       83.05       70.90     19.71 o 
   3 -13  11       61.13       82.74     26.38 o 
   4 -13  11      196.41      188.03     36.35 o 
   5 -13  11        6.35        3.00     19.19 o 
   6 -13  11      180.67      169.67     49.54 o 
   7 -13  11       73.84       68.80     49.01 o 
  -6 -12  11      101.08      151.31     48.79 o 
  -5 -12  11       59.19       23.76     31.70 o 
  -4 -12  11       55.76       56.58     27.58 o 
  -3 -12  11       49.24       52.46     24.51 o 
  -2 -12  11      187.87      147.26     20.01 o 
  -1 -12  11        4.62       11.24     12.52 o 
   0 -12  11       11.04       -1.72     12.29 o 
   1 -12  11      577.03      528.57     38.00 o 
   2 -12  11      230.54      220.10     26.38 o 
   3 -12  11      238.19      272.71     42.79 o 
   4 -12  11       14.26       32.97     19.26 o 
   5 -12  11      226.03      232.62     46.24 o 
   6 -12  11       25.37       53.13     30.80 o 
   7 -12  11      195.54      252.63     60.48 o 
  -6 -11  11        2.68       27.13     38.15 o 
  -5 -11  11        9.56       21.43     28.25 o 
  -4 -11  11      198.10      201.89     36.80 o 
  -3 -11  11      456.94      431.07     47.74 o 
  -2 -11  11      307.58      300.97     27.13 o 
  -1 -11  11      856.68      846.10     45.94 o 
   0 -11  11     1295.38     1144.82     56.13 o 
   1 -11  11       14.20       12.22     13.04 o 
   2 -11  11      616.29      596.24     41.67 o 
   4 -11  11      449.69      369.31     50.74 o 
   5 -11  11        9.47        6.74     27.20 o 
   6 -11  11      183.49      206.24     47.36 o 
   7 -11  11       10.21       19.34     32.82 o 
   8 -11  11       24.94       13.94     47.36 o 
  -7 -10  11        7.31      -12.82     31.70 o 
  -6 -10  11       13.32       28.63     27.05 o 
  -5 -10  11      157.17      281.26     46.69 o 
  -4 -10  11       65.67       72.24     27.28 o 
  -3 -10  11      494.63      510.43     34.62 o 
  -2 -10  11      708.91      763.73     42.42 o 
  -1 -10  11     1112.60     1042.44     50.96 o 
   0 -10  11        9.83        8.62     10.79 o 
   1 -10  11      445.97      364.44     44.22 o 
   2 -10  11       63.12       41.22     15.89 o 
   3 -10  11      338.53      369.76     49.01 o 
   4 -10  11       94.82       84.31     31.10 o 
   5 -10  11        7.04       34.62     26.60 o 
   6 -10  11        2.44       -5.77     26.45 o 
   7 -10  11       25.59       49.01     33.05 o 
   8 -10  11       11.61       24.58     34.10 o 
  -7  -9  11      131.03      129.50     35.67 o 
  -6  -9  11       41.93       49.24     24.43 o 
  -5  -9  11       48.70       74.57     24.43 o 
  -4  -9  11     1392.97     1411.16     63.33 o 
  -3  -9  11      847.49      878.32     45.71 o 
  -2  -9  11      671.78      687.89     38.82 o 
  -1  -9  11       59.44       33.95     12.89 o 
   0  -9  11      244.16      249.41     22.86 o 
   1  -9  11      207.59      187.51     22.93 o 
   2  -9  11       55.93       52.83     23.46 o 
   3  -9  11     1820.92     1666.94    114.29 o 
   4  -9  11       29.28        1.80     20.68 o 
   5  -9  11      697.12      593.54     68.72 o 
   6  -9  11      221.18      274.36     49.46 o 
   7  -9  11        8.41       54.33     30.73 o 
   8  -9  11      277.06      214.11     50.96 o 
  -7  -8  11       40.10        3.45     24.21 o 
  -6  -8  11      273.43      241.16     38.89 o 
  -5  -8  11      332.96      344.28     41.82 o 
  -4  -8  11        1.74       10.19     10.57 o 
  -3  -8  11       94.08      129.42     18.21 o 
  -2  -8  11        0.43       -7.94      9.37 o 
  -1  -8  11       63.56       51.71     13.04 o 
   0  -8  11       43.38       64.60     18.96 o 
   1  -8  11       21.28       27.65     18.29 o 
   2  -8  11      857.64      943.45     75.92 o 
   3  -8  11      607.34      535.99     58.60 o 
   4  -8  11       45.72       44.89     26.90 o 
   5  -8  11       74.78       58.30     29.75 o 
   6  -8  11       10.91       28.63     26.53 o 
   7  -8  11      294.40      312.21     53.51 o 
   8  -8  11       24.58       41.82     33.50 o 
  -8  -7  11       44.32       39.94     31.33 o 
  -7  -7  11        5.52        2.92     19.93 o 
  -6  -7  11      305.44      287.55     38.97 o 
  -5  -7  11       78.66       94.95     16.64 o 
  -4  -7  11       81.64      104.17     16.26 o 
  -3  -7  11      173.26      181.06     21.43 o 
  -2  -7  11       66.56       77.49     14.54 o 
  -1  -7  11     1393.28     1461.74     57.86 o 
   0  -7  11      503.56      515.00     30.43 o 
   1  -7  11       99.43       70.30     19.71 o 
   2  -7  11     1345.09     1105.40     81.31 o 
   3  -7  11      216.70      205.42     35.90 o 
   4  -7  11      196.51      187.80     38.67 o 
   5  -7  11       53.16       79.06     32.00 o 
   6  -7  11      570.82      509.23     63.18 o 
   7  -7  11      155.53      146.51     37.55 o 
   8  -7  11       25.06       18.51     31.33 o 
  -8  -6  11        1.59        2.40     23.61 o 
  -7  -6  11       82.67       76.52     24.36 o 
  -6  -6  11       61.33       69.92     23.08 o 
  -5  -6  11       41.49       41.82     13.11 o 
  -4  -6  11        3.00        9.82     11.17 o 
  -3  -6  11      769.42      586.05     60.40 o 
  -2  -6  11      850.60      887.99     42.19 o 
  -1  -6  11     1512.76     1439.71     55.76 o 
   0  -6  11      333.31      356.05     38.67 o 
   1  -6  11     3150.72     3038.09     99.04 o 
   2  -6  11       56.84       54.34     18.21 o 
   3  -6  11      237.33      177.54     34.70 o 
   4  -6  11      655.49      575.26     61.23 o 
   5  -6  11       85.58       48.79     26.75 o 
   6  -6  11        4.36       -2.25     26.53 o 
   7  -6  11        0.35       19.63     27.65 o 
   8  -6  11       32.62       68.65     32.82 o 
  -8  -5  11       36.48       60.85     26.53 o 
  -7  -5  11       57.20       91.88     26.23 o 
  -6  -5  11       34.24       36.35     12.52 o 
  -5  -5  11      463.32      510.88     33.57 o 
  -4  -5  11        5.35        6.45     10.12 o 
  -3  -5  11       63.52       59.88     13.04 o 
  -2  -5  11     1170.79     1149.69     48.11 o 
  -1  -5  11      505.79      528.04     28.33 o 
   0  -5  11     1757.91     1799.81    102.67 o 
   1  -5  11      576.73      604.44     67.00 o 
   2  -5  11      434.19      410.15     27.84 o 
   3  -5  11      140.80      116.19     17.60 o 
   4  -5  11      908.65      895.36     44.63 o 
   5  -5  11        0.11        4.57     19.63 o 
   6  -5  11      414.28      413.98     53.88 o 
   7  -5  11        6.05       -0.22     25.18 o 
  -8  -4  11      121.01      133.40     31.93 o 
  -7  -4  11      807.63      826.84     64.97 o 
  -6  -4  11      149.77      153.71     19.63 o 
  -5  -4  11       23.33       17.09     10.79 o 
  -4  -4  11       36.74       21.66     10.34 o 
  -3  -4  11     1484.51     1496.59     59.20 o 
  -2  -4  11       29.77       39.64     11.32 o 
  -1  -4  11      466.59      450.10     42.42 o 
   0  -4  11      354.16      362.46     25.77 o 
   1  -4  11       68.71       57.70     16.37 o 
   2  -4  11       15.57       20.16     13.30 o 
   3  -4  11     1062.29     1051.27     48.26 o 
   4  -4  11      432.88      362.98     27.57 o 
   5  -4  11      648.02      641.95     37.73 o 
   6  -4  11        0.82        0.03     12.46 o 
   7  -4  11      980.23     1022.81     89.48 o 
  -8  -3  11      107.67      122.61     28.93 o 
  -7  -3  11      138.03      126.13     18.29 o 
  -6  -3  11      265.07      327.95     26.90 o 
  -5  -3  11        8.09        7.79     10.72 o 
  -4  -3  11       51.06       57.56     12.52 o 
  -3  -3  11       61.95       69.70     13.04 o 
  -2  -3  11      165.95      195.90     17.24 o 
  -1  -3  11      239.12      183.16     27.58 o 
   0  -3  11     1425.72     1420.25    117.36 o 
   1  -3  11      728.72      713.33     37.34 o 
   2  -3  11     1201.60     1269.21     53.97 o 
   3  -3  11       85.10       90.40     16.42 o 
   4  -3  11     1767.65     1637.44    151.16 o 
   5  -3  11      772.98      726.86     40.84 o 
   6  -3  11     1673.34     1612.59     69.24 o 
   7  -3  11        0.16       29.45     20.83 o 
  -9  -2  11       17.24       13.04     30.35 o 
  -8  -2  11      129.62      217.48     35.90 o 
  -7  -2  11        0.35       11.02     11.62 o 
  -6  -2  11       96.42       89.56     16.79 o 
  -5  -2  11      226.36      234.57     22.33 o 
  -4  -2  11      432.28      460.52     29.15 o 
  -3  -2  11     1174.42     1181.99     48.34 o 
  -2  -2  11      170.06      167.80     27.95 o 
  -1  -2  11     4054.24     3818.00    181.58 o 
   0  -2  11       83.16       76.40     15.47 o 
   1  -2  11     1211.35     1161.04     69.51 o 
   2  -2  11       10.22       -9.27     11.94 o 
   3  -2  11     1595.25     1646.72     65.37 o 
   4  -2  11      203.37      203.12     21.89 o 
   5  -2  11      115.52      118.87     18.90 o 
   6  -2  11       74.80       87.06     18.10 o 
   7  -2  11       14.17       25.93     19.48 o 
   8  -2  11       46.15      103.27     27.73 o 
  -9  -1  11       24.45       55.61     30.80 o 
  -8  -1  11       15.74       35.52     11.84 o 
  -7  -1  11       67.73       84.46     15.81 o 
  -6  -1  11      322.62      362.79     28.70 o 
  -5  -1  11     1532.97     1437.24     60.33 o 
  -4  -1  11     1696.86     1761.81     67.07 o 
  -3  -1  11     2469.74     2566.54     85.13 o 
  -2  -1  11     5054.55     4924.74    225.88 o 
  -1  -1  11       62.93       43.12     14.75 o 
   0  -1  11      752.29      700.26     60.40 o 
   1  -1  11      148.63      130.43     19.26 o 
   2  -1  11      337.82      362.78     27.07 o 
   3  -1  11       89.72       91.93     20.68 o 
   4  -1  11        1.12       -1.53     12.51 o 
   5  -1  11      217.20      224.44     23.91 o 
   6  -1  11      890.09      926.58     64.97 o 
   7  -1  11       24.11        9.67     20.23 o 
   8  -1  11      297.69      359.80     44.22 o 
   9  -1  11        5.03       57.33     24.88 o 
  -9   0  11       17.59       13.79     27.28 o 
  -8   0  11       18.16       44.22     14.16 o 
  -7   0  11      190.99      199.42     22.93 o 
  -6   0  11      149.07      165.47     20.01 o 
  -5   0  11      280.75      213.14     20.53 o 
  -4   0  11     4013.19     4032.48    127.33 o 
  -3   0  11      955.71      938.42     40.69 o 
  -2   0  11      122.94      102.67     23.46 o 
  -1   0  11     1331.48     1344.71     58.19 o 
   0   0  11       37.49       42.91     13.69 o 
   1   0  11       34.56       40.74     15.13 o 
   2   0  11      144.52      209.49     37.25 o 
   3   0  11      350.64      408.90     56.09 o 
   4   0  11       16.30       18.54     14.08 o 
   6   0  11       26.18       34.25     20.91 o 
   7   0  11      523.87      433.09     45.94 o 
   8   0  11       33.89       39.57     21.88 o 
   9   0  11       82.22      102.82     27.35 o 
  -9   1  11      125.02      114.06     20.01 o 
  -8   1  11      349.73      343.01     30.65 o 
  -7   1  11       64.08       68.65     16.04 o 
  -6   1  11      799.32      823.31     44.22 o 
  -5   1  11      505.00      463.22     46.91 o 
  -4   1  11       81.78       67.22     20.98 o 
  -3   1  11      407.15      393.15     41.97 o 
  -2   1  11      129.93      131.45     27.13 o 
  -1   1  11      151.41      169.20     20.68 o 
   0   1  11     2026.57     2008.92     74.50 o 
   1   1  11      445.63      403.33     44.33 o 
   2   1  11     2308.81     2402.94     84.80 o 
   3   1  11        7.85       17.43     13.80 o 
   5   1  11        0.03       25.86     20.53 o 
   6   1  11     1403.52     1288.25     82.59 o 
   7   1  11        7.45       -3.00     15.14 o 
   8   1  11      194.92      203.69     32.82 o 
  -9   2  11       46.60       48.04     14.69 o 
  -8   2  11       52.49       54.86     15.89 o 
  -7   2  11       27.49       13.19     11.92 o 
  -6   2  11      199.76      179.86     21.13 o 
  -5   2  11      174.24      172.82     30.35 o 
  -4   2  11      577.09      537.41     50.21 o 
  -3   2  11      469.61      414.65     44.07 o 
  -2   2  11      844.02      901.34     92.18 o 
  -1   2  11     2886.48     2861.77     98.08 o 
   0   2  11      120.54      124.27     18.85 o 
   1   2  11     4720.09     4646.63    142.08 o 
   2   2  11     1055.73     1126.27     50.73 o 
   3   2  11     1336.38     1398.34     82.74 o 
   4   2  11      484.39      468.99     51.78 o 
   5   2  11     1990.32     2016.62    108.74 o 
   6   2  11      129.29       87.38     25.48 o 
   7   2  11       10.75       32.00     18.89 o 
   8   2  11       21.70       46.91     21.13 o 
  -9   3  11        2.01       -9.89     12.74 o 
  -8   3  11        5.51        9.97     11.02 o 
  -7   3  11       12.42       32.97     14.61 o 
  -6   3  11      371.75      398.99     46.09 o 
  -5   3  11       36.29       30.05     18.59 o 
  -4   3  11      182.48      203.09     31.93 o 
  -3   3  11     2264.30     2162.38    120.88 o 
  -2   3  11     2863.36     2778.85    174.09 o 
  -1   3  11        2.31       16.75     13.94 o 
   0   3  11     1482.13     1389.18     65.05 o 
   1   3  11      141.82      123.94     18.43 o 
   2   3  11      517.97      500.17     32.64 o 
   3   3  11       18.18       33.26     13.88 o 
   4   3  11      310.36      294.45     37.25 o 
   5   3  11        1.49       10.34     16.34 o 
   6   3  11      211.65      212.76     33.50 o 
   7   3  11       51.25       81.01     23.38 o 
   8   3  11      313.75      355.00     44.22 o 
  -9   4  11       69.08       77.57     17.31 o 
  -8   4  11      139.44      129.57     20.31 o 
  -7   4  11      373.52      418.10     48.64 o 
  -6   4  11      210.76      238.54     35.82 o 
  -5   4  11     1482.94     1285.86     88.13 o 
  -4   4  11      318.60      288.15     39.34 o 
  -3   4  11      650.92      577.65     53.51 o 
  -2   4  11      941.34      970.24     90.19 o 
  -1   4  11     3979.81     3818.78    270.88 o 
   0   4  11      190.68      155.95     23.31 o 
   1   4  11      133.58      157.15     26.00 o 
   2   4  11        3.11        6.56     12.56 o 
   3   4  11      181.18      151.83     30.13 o 
   4   4  11       10.19       -3.90     15.96 o 
   5   4  11       85.81       83.56     25.41 o 
   6   4  11       73.40       84.38     25.41 o 
   7   4  11      633.82      507.88     52.91 o 
   8   4  11       94.08      146.51     28.78 o 
  -9   5  11      277.66      313.41     32.23 o 
  -8   5  11       69.54      119.16     25.11 o 
  -7   5  11      510.06      537.78     55.76 o 
  -6   5  11      234.51      180.39     32.60 o 
  -5   5  11      221.84      241.61     35.67 o 
  -4   5  11      116.12      126.50     28.93 o 
  -3   5  11      385.54      416.23     44.14 o 
  -2   5  11      565.62      545.91     36.85 o 
  -1   5  11      282.85      249.39     24.17 o 
   0   5  11      106.14      126.81     31.14 o 
   1   5  11       68.05       74.15     33.87 o 
   2   5  11     3396.63     3485.11    204.55 o 
   3   5  11        0.27        7.12     20.38 o 
   4   5  11       43.53       23.23     20.31 o 
   5   5  11      124.19      108.59     27.43 o 
   6   5  11     1315.84     1302.34     89.48 o 
   7   5  11       26.36       50.51     21.66 o 
   8   5  11      381.36      403.94     49.01 o 
  -8   6  11       60.75       64.45     19.04 o 
  -7   6  11       47.35       31.55     16.19 o 
  -6   6  11        2.68       11.99     12.37 o 
  -5   6  11      131.45      101.40     26.75 o 
  -4   6  11        3.17        3.75     18.66 o 
  -3   6  11      332.56      319.03     40.54 o 
  -2   6  11      152.07      174.89     23.27 o 
  -1   6  11      751.37      703.82     41.26 o 
   0   6  11      640.49      621.71     37.93 o 
   2   6  11        6.02      -13.04     21.96 o 
   3   6  11      475.69      515.08     53.88 o 
   4   6  11      317.72      272.26     40.54 o 
   5   6  11     1078.52     1049.26     78.91 o 
   6   6  11       91.06      117.88     27.88 o 
   7   6  11      407.17      398.32     46.91 o 
  -8   7  11        4.18       24.36     12.89 o 
  -7   7  11        6.51       11.54     13.94 o 
  -6   7  11       80.05       59.95     23.83 o 
  -5   7  11      171.42      162.32     30.05 o 
  -4   7  11      124.50      116.53     29.23 o 
  -3   7  11      299.14      334.47     40.62 o 
  -2   7  11     2061.06     2121.63     83.09 o 
  -1   7  11      907.76      789.97     43.37 o 
   0   7  11     1940.91     1956.70     76.12 o 
   1   7  11      190.40      217.09     47.70 o 
   2   7  11       24.06       57.71     27.73 o 
   3   7  11      579.15      601.78     59.50 o 
   4   7  11      702.14      628.39     60.63 o 
   5   7  11        5.25       10.42     24.81 o 
   6   7  11       15.89       -3.07     19.34 o 
   7   7  11        7.33       46.31     19.34 o 
  -8   8  11       68.53       80.41     21.58 o 
  -7   8  11       46.72       98.92     23.01 o 
  -6   8  11      506.65      416.68     50.29 o 
  -5   8  11      363.56      345.11     43.92 o 
  -4   8  11      466.17      389.10     45.71 o 
  -3   8  11     2089.46     2088.72     85.29 o 
  -2   8  11      464.40      525.68     36.86 o 
  -1   8  11     1314.37     1235.53     57.56 o 
   0   8  11      877.25      737.50     42.40 o 
   1   8  11       58.71       70.30     25.03 o 
   2   8  11       36.31       55.46     29.98 o 
   3   8  11       46.94       72.47     29.45 o 
   4   8  11        6.88       10.72     23.46 o 
   5   8  11      375.52      429.79     53.28 o 
   6   8  11       53.68       42.57     29.60 o 
   7   8  11      137.87      128.45     45.49 o 
  -8   9  11       47.37       80.26     22.93 o 
  -7   9  11      115.87      121.18     32.15 o 
  -6   9  11      157.43      122.83     31.18 o 
  -5   9  11      493.52      434.14     48.56 o 
  -4   9  11      680.75      528.19     53.43 o 
  -3   9  11      329.93      319.20     44.52 o 
  -2   9  11       35.56       50.68     16.51 o 
  -1   9  11      271.69      253.12     25.86 o 
   0   9  11      514.36      490.05     53.88 o 
   1   9  11        3.28      -25.48     23.83 o 
   2   9  11      587.79      657.77     61.30 o 
   3   9  11        0.17      -25.56     24.28 o 
   4   9  11     1061.30     1014.04     81.76 o 
   5   9  11        0.04       12.96     29.38 o 
   6   9  11      215.66      243.79     49.61 o 
  -7  10  11       56.45      112.34     35.45 o 
  -6  10  11      223.03      168.32     35.75 o 
  -5  10  11       49.53       61.83     25.18 o 
  -4  10  11        0.83       10.27     18.44 o 
  -3  10  11       30.27       22.94     17.09 o 
  -2  10  11       21.18       17.19     17.80 o 
  -1  10  11      191.48      196.95     23.46 o 
   0  10  11        1.04       -2.02     23.91 o 
   1  10  11      742.58      714.05     65.80 o 
   2  10  11       26.49       25.03     25.41 o 
   3  10  11     1871.78     1872.50    116.31 o 
   4  10  11       65.38      103.42     35.15 o 
   5  10  11      319.25      270.92     48.26 o 
   6  10  11        2.41       18.74     38.00 o 
  -7  11  11       25.55       39.64     29.83 o 
  -6  11  11       41.85       38.22     26.98 o 
  -5  11  11       28.49        8.62     20.61 o 
  -4  11  11       61.41       47.06     19.71 o 
  -3  11  11        5.53        4.27     12.70 o 
  -2  11  11      389.51      415.12     34.59 o 
  -1  11  11       51.16       88.36     30.28 o 
   0  11  11      606.71      636.33     62.43 o 
   1  11  11      261.42      300.67     45.19 o 
   2  11  11      167.99      203.39     40.99 o 
   3  11  11        0.34        2.10     26.53 o 
   4  11  11      733.06      787.12     75.24 o 
   5  11  11        5.27        8.77     31.03 o 
  -7  12  11      130.12       86.03     39.94 o 
  -6  12  11      410.52      381.53     54.18 o 
  -5  12  11      252.30      275.64     41.82 o 
  -4  12  11      146.44      128.38     30.35 o 
  -3  12  11      358.09      397.67     34.85 o 
  -2  12  11      230.38      217.21     27.21 o 
  -1  12  11      531.29      435.41     52.53 o 
   0  12  11      263.61      371.11     50.81 o 
   1  12  11       97.59      132.72     36.72 o 
   2  12  11       65.22       72.24     28.78 o 
   3  12  11       33.54       18.66     24.88 o 
   4  12  11       61.26       17.09     34.70 o 
   5  12  11       24.40      -11.54     38.15 o 
  -6  13  11      148.06      134.67     38.00 o 
  -5  13  11      285.93      256.30     44.37 o 
  -4  13  11       95.25       84.76     26.23 o 
  -3  13  11      100.32      103.88     21.51 o 
  -2  13  11       82.98      129.65     36.12 o 
  -1  13  11       47.87       79.74     31.48 o 
   0  13  11        0.14        9.29     27.28 o 
   1  13  11       63.83       37.40     30.43 o 
   2  13  11       31.90       21.96     28.78 o 
   3  13  11       12.23        6.74     28.70 o 
   4  13  11      239.97      285.53     56.88 o 
  -5  14  11        4.48      -16.11     25.63 o 
  -4  14  11       48.17       35.30     26.08 o 
  -1  14  11      148.54      172.37     40.09 o 
   0  14  11       42.15       80.41     33.27 o 
   1  14  11      307.68      525.12     60.93 o 
   2  14  11        0.32      -13.04     29.15 o 
   3  14  11      132.40      165.25     46.01 o 
  -4  15  11       20.01        4.27     25.86 o 
   1  15  11        4.87       13.04     40.02 o 
   2  15  11      101.80      114.66     43.69 o 
   1 -17  12       35.45       71.64     18.74 o 
   2 -17  12      688.80      670.88     69.92 o 
   1 -16  12      534.53      578.33     63.63 o 
   2 -16  12       11.52       51.86     21.51 o 
   3 -16  12        2.14       15.14     16.49 o 
   4 -16  12       15.29      -11.17     14.91 o 
  -3 -15  12        1.04      -28.33     27.43 o 
   0 -15  12        3.73       -7.87     14.84 o 
   1 -15  12       73.95       67.15     21.06 o 
   2 -15  12       18.42       -1.35     18.81 o 
   3 -15  12       40.47       59.20     22.56 o 
   4 -15  12      260.13      308.99     48.34 o 
   5 -15  12        3.62       -6.30     18.81 o 
  -4 -14  12        5.04       -5.62     31.03 o 
  -3 -14  12       16.78       17.31     25.48 o 
  -1 -14  12      179.13      174.62     31.48 o 
   0 -14  12        1.26       14.99     16.49 o 
   1 -14  12      382.63      442.98     54.26 o 
   2 -14  12      142.85      156.63     31.55 o 
   4 -14  12       10.59       69.10     24.43 o 
   5 -14  12      296.01      293.25     46.54 o 
   6 -14  12        2.21       36.35     43.84 o 
  -5 -13  12       59.09       55.23     38.97 o 
  -4 -13  12       66.41       76.44     32.97 o 
  -3 -13  12      142.94      116.61     31.48 o 
  -1 -13  12       61.54      143.06     29.75 o 
   0 -13  12      957.44      925.16     79.81 o 
   1 -13  12       98.90      145.46     31.10 o 
   2 -13  12     1592.16     1443.23    111.14 o 
   3 -13  12       94.66       67.45     23.91 o 
   4 -13  12       88.57       85.06     24.81 o 
   5 -13  12        0.76       53.96     21.81 o 
   6 -13  12        2.81       26.00     37.47 o 
  -5 -12  12      270.92      275.86     49.31 o 
  -4 -12  12      164.25      154.53     35.00 o 
  -3 -12  12      530.29      553.22     55.38 o 
  -2 -12  12      297.33      265.74     37.40 o 
  -1 -12  12     1372.29     1336.29     96.53 o 
   0 -12  12      165.12      154.83     30.58 o 
   1 -12  12     1247.83     1177.34     93.08 o 
   2 -12  12        8.04       25.71     18.59 o 
   3 -12  12      319.17      266.19     42.72 o 
   4 -12  12      229.41      200.47     38.22 o 
   5 -12  12       36.75       57.33     36.42 o 
   6 -12  12       15.57       23.46     33.12 o 
   7 -12  12       64.43       99.22     48.49 o 
  -6 -11  12       99.48      112.94     46.01 o 
  -5 -11  12       75.91      144.56     36.35 o 
  -4 -11  12      489.92      514.70     54.18 o 
  -3 -11  12      226.91      242.51     25.71 o 
  -2 -11  12      879.17      945.99     75.62 o 
  -1 -11  12      113.06      103.27     25.03 o 
   0 -11  12      170.13      180.16     32.30 o 
   1 -11  12        5.99       20.91     20.98 o 
   2 -11  12        2.87        4.57     16.71 o 
   3 -11  12       18.34       43.32     23.01 o 
   4 -11  12        4.48       44.29     21.36 o 
   5 -11  12        9.21       22.48     26.45 o 
   6 -11  12      643.60      596.84     75.32 o 
   7 -11  12        2.22       -2.10     36.42 o 
  -6 -10  12      266.66      289.65     56.51 o 
  -5 -10  12      117.01      133.02     35.52 o 
  -4 -10  12      486.43      516.73     51.78 o 
  -3 -10  12      118.27      127.85     19.48 o 
  -2 -10  12      233.39      231.57     34.77 o 
  -1 -10  12      110.54       95.70     25.78 o 
   0 -10  12      338.00      304.94     40.92 o 
   1 -10  12      440.73      464.12     53.36 o 
   2 -10  12       23.84       31.03     19.48 o 
   3 -10  12      179.35      256.15     40.39 o 
   4 -10  12       74.54      121.26     35.90 o 
   5 -10  12     1053.66      923.21     88.96 o 
   6 -10  12       74.83       36.65     30.13 o 
   7 -10  12      188.23      243.49     53.13 o 
  -7  -9  12      182.36      269.94     47.81 o 
  -6  -9  12       27.87       36.35     26.60 o 
  -5  -9  12       28.90       48.04     24.66 o 
  -4  -9  12       18.45       25.78     14.99 o 
  -3  -9  12      373.82      367.52     41.59 o 
  -2  -9  12      212.04      204.59     31.93 o 
  -1  -9  12      517.06      525.57     52.08 o 
   0  -9  12      425.74      458.57     50.14 o 
   1  -9  12        0.64      -17.91     13.19 o 
   2  -9  12      253.42      247.46     38.97 o 
   3  -9  12      271.26      298.87     44.29 o 
   4  -9  12      569.88      576.75     67.60 o 
   5  -9  12        2.39       26.53     29.00 o 
   6  -9  12      164.59      176.19     41.44 o 
   7  -9  12       29.16        6.45     23.76 o 
   8  -9  12       42.53       64.90     44.14 o 
  -7  -8  12       91.07      109.94     35.75 o 
  -6  -8  12        2.62       32.45     22.78 o 
  -5  -8  12       77.49       55.23     23.68 o 
  -4  -8  12       69.78       81.31     19.48 o 
  -3  -8  12     1053.63     1024.83     74.19 o 
  -2  -8  12      632.87      590.99     53.36 o 
  -1  -8  12      709.88      681.97     58.75 o 
   0  -8  12      573.02      515.23     51.56 o 
   1  -8  12     2244.04     2169.65    129.50 o 
   2  -8  12      461.60      407.98     48.94 o 
   3  -8  12        7.00       10.87     22.63 o 
   4  -8  12       16.14        3.90     17.99 o 
   5  -8  12       97.55       60.63     27.43 o 
   6  -8  12        3.87       -5.70     26.23 o 
   7  -8  12       51.90       58.98     33.65 o 
   8  -8  12        3.93       25.48     35.15 o 
  -7  -7  12       43.99       41.37     23.61 o 
  -6  -7  12      225.51      222.88     36.20 o 
  -5  -7  12      121.41      151.01     20.76 o 
  -4  -7  12     1656.51     1633.74     68.95 o 
  -3  -7  12      540.05      609.88     54.33 o 
  -2  -7  12       54.74       75.09     20.08 o 
  -1  -7  12       13.36       32.23     17.39 o 
   0  -7  12      316.08      286.65     36.80 o 
   1  -7  12       35.80       47.44     22.18 o 
   2  -7  12       46.39       49.91     24.96 o 
   3  -7  12       41.73       40.77     26.00 o 
   4  -7  12        0.66        2.17     20.76 o 
   5  -7  12       70.89       52.31     29.38 o 
   6  -7  12      138.66      193.05     39.72 o 
   7  -7  12       10.19       41.82     30.80 o 
   8  -7  12      539.64      537.71     72.09 o 
  -8  -6  12      174.15      169.22     40.62 o 
  -7  -6  12      386.16      410.76     48.56 o 
  -6  -6  12      292.46      309.51     39.72 o 
  -5  -6  12      299.58      327.20     27.95 o 
  -4  -6  12       39.12       39.57     18.36 o 
  -3  -6  12      458.58      514.78     48.34 o 
  -2  -6  12       12.56       20.16     13.19 o 
  -1  -6  12      132.24      102.30     22.11 o 
   0  -6  12      204.21      177.84     29.53 o 
   1  -6  12      527.51      568.84     33.80 o 
   2  -6  12       73.32       74.01     14.58 o 
   3  -6  12      202.08      226.55     38.60 o 
   4  -6  12      182.08      147.56     33.72 o 
   5  -6  12        9.32       12.22     25.03 o 
   6  -6  12      251.29      244.46     46.09 o 
   7  -6  12      551.50      583.57     70.75 o 
   8  -6  12      157.39      161.95     44.89 o 
  -8  -5  12       75.58       73.74     31.03 o 
  -7  -5  12      144.00      140.44     30.35 o 
  -6  -5  12       94.66      107.24     17.54 o 
  -5  -5  12        3.69       19.26     12.59 o 
  -4  -5  12       32.01       42.57     18.51 o 
  -3  -5  12       24.82       30.73     17.16 o 
  -2  -5  12       67.80       74.49     21.96 o 
  -1  -5  12      266.94      280.66     34.32 o 
   0  -5  12      956.15      863.78     65.12 o 
   1  -5  12       45.07       45.81     14.46 o 
   2  -5  12     1037.33     1054.97     49.54 o 
   3  -5  12        0.07        3.50     12.85 o 
   4  -5  12       11.89        7.42     22.41 o 
   5  -5  12      235.85      204.07     40.02 o 
   6  -5  12     1186.87     1040.42     89.63 o 
   7  -5  12       76.50      118.33     36.42 o 
  -8  -4  12        1.37        3.37     22.78 o 
  -7  -4  12        3.51        4.80     11.17 o 
  -6  -4  12      107.49       81.46     15.74 o 
  -5  -4  12       92.79      103.87     16.86 o 
  -4  -4  12       51.90       75.24     22.26 o 
  -3  -4  12       93.43       93.60     21.21 o 
  -2  -4  12      193.06      177.54     28.55 o 
  -1  -4  12     2474.82     2615.10    137.52 o 
   0  -4  12      446.64      449.09     50.66 o 
   1  -4  12     2923.78     2994.30    120.13 o 
   2  -4  12        4.28        9.71     17.72 o 
   3  -4  12       68.85       68.32     19.19 o 
   4  -4  12       44.77       30.79     13.57 o 
   5  -4  12        7.05       -5.61     12.52 o 
   6  -4  12       40.72       76.97     32.45 o 
   7  -4  12      134.52      171.84     39.79 o 
  -8  -3  12      233.49      237.27     39.04 o 
  -7  -3  12       35.82       46.54     14.39 o 
  -6  -3  12        2.63       -3.52     10.57 o 
  -5  -3  12       31.01       44.67     19.56 o 
  -4  -3  12      146.71      135.35     25.56 o 
  -3  -3  12        2.30        5.47     15.14 o 
  -2  -3  12     4126.38     3738.33    182.86 o 
  -1  -3  12      136.35      152.88     25.26 o 
   0  -3  12     1892.75     1690.76     99.41 o 
   1  -3  12      278.22      260.51     23.40 o 
   2  -3  12      575.38      560.51     46.76 o 
   3  -3  12      166.79      161.75     20.46 o 
   4  -3  12     1157.56     1055.38     51.39 o 
   5  -3  12       88.10       94.42     17.66 o 
   6  -3  12       57.69       64.73     17.91 o 
   7  -3  12       24.50       13.11     18.21 o 
  -8  -2  12      147.59      165.85     21.88 o 
  -7  -2  12      101.85      114.89     17.84 o 
  -6  -2  12        2.70       22.11     17.09 o 
  -5  -2  12      100.38      163.22     29.23 o 
  -4  -2  12      279.07      283.06     36.27 o 
  -3  -2  12      685.71      660.46     57.26 o 
  -2  -2  12        0.99        1.72     12.96 o 
  -1  -2  12       37.01       50.06     20.68 o 
   0  -2  12        0.05       -4.42     10.25 o 
   1  -2  12       65.90       77.82     16.19 o 
   2  -2  12      284.80      295.06     25.36 o 
   3  -2  12       78.31       90.10     16.19 o 
   4  -2  12      153.36      159.82     22.74 o 
   5  -2  12     2415.59     2329.90     87.94 o 
   6  -2  12        9.02        4.57     14.37 o 
   7  -2  12     1244.25     1276.04     83.26 o 
   8  -2  12      107.16      110.99     26.30 o 
  -8  -1  12       22.71       43.77     14.39 o 
  -7  -1  12        6.48       25.63     15.74 o 
  -6  -1  12      793.24      785.84     67.22 o 
  -5  -1  12       64.99       87.91     24.73 o 
  -4  -1  12      250.95      271.29     36.27 o 
  -3  -1  12      472.94      469.44     46.24 o 
  -2  -1  12       11.86       38.82     18.89 o 
  -1  -1  12      158.42      166.22     20.17 o 
   0  -1  12      109.72      111.70     36.38 o 
   1  -1  12        2.75       -1.78     11.62 o 
   2  -1  12      903.41      931.08     46.15 o 
   3  -1  12       21.68       22.84     17.61 o 
   4  -1  12     3271.56     3357.57    113.75 o 
   5  -1  12      166.78      160.24     21.46 o 
   6  -1  12      607.22      524.37     49.76 o 
   7  -1  12       88.20       71.34     22.71 o 
   8  -1  12       91.04      135.50     28.18 o 
  -8   0  12      127.85      139.84     24.58 o 
  -7   0  12        4.50       23.31     15.81 o 
  -6   0  12       34.01       56.06     20.08 o 
  -5   0  12       23.69       25.48     18.89 o 
  -4   0  12      241.14      231.05     34.77 o 
  -3   0  12     1180.32     1168.95     80.86 o 
  -2   0  12       49.97       24.51     17.91 o 
  -1   0  12     2226.49     2144.57     81.00 o 
   0   0  12       55.10       61.58     15.40 o 
   1   0  12     1916.56     1925.70     73.65 o 
   2   0  12       71.97       70.81     15.78 o 
   3   0  12     2999.64     2977.46    102.69 o 
   4   0  12       31.98       20.71     14.63 o 
   5   0  12      840.18      890.24     48.26 o 
   6   0  12        2.42       21.06     19.34 o 
   7   0  12       18.03        5.92     16.56 o 
   8   0  12        2.81       19.19     17.91 o 
  -8   1  12       30.44       17.69     16.34 o 
  -7   1  12        5.22      -10.27     12.07 o 
  -6   1  12      699.55      688.12     61.90 o 
  -5   1  12       60.91       55.83     21.73 o 
  -4   1  12      912.24      945.99     72.69 o 
  -3   1  12     3428.43     3460.30    175.59 o 
  -2   1  12     3204.94     3335.52    167.80 o 
  -1   1  12      300.36      343.11     39.12 o 
   0   1  12     1571.26     1545.12     63.95 o 
   1   1  12        0.70       14.37     17.87 o 
   2   1  12     1362.02     1348.93     58.71 o 
   3   1  12       69.14      103.41     17.55 o 
   4   1  12      286.42      277.24     25.77 o 
   5   1  12        0.71        7.87     19.19 o 
   6   1  12      597.61      585.97     54.26 o 
   7   1  12       14.36       39.72     20.08 o 
   8   1  12      173.70      212.31     33.42 o 
  -8   2  12      177.31      200.84     32.37 o 
  -7   2  12      262.90      255.55     37.02 o 
  -6   2  12       97.56       70.60     21.88 o 
  -5   2  12     1412.99     1288.48     89.71 o 
  -4   2  12      653.70      659.79     58.83 o 
  -3   2  12      706.99      701.38     60.40 o 
  -2   2  12      135.37      159.83     21.51 o 
  -1   2  12      697.42      714.33     54.60 o 
   0   2  12      238.23      209.14     21.85 o 
   1   2  12       74.06      101.87     17.87 o 
   2   2  12       42.73       39.48     25.63 o 
   3   2  12        2.17        9.33     14.50 o 
   4   2  12      177.37      142.61     31.10 o 
   5   2  12     1187.38     1160.18     78.54 o 
   6   2  12        1.02       18.44     20.23 o 
   7   2  12      410.73      434.89     48.04 o 
   8   2  12       29.53       35.00     17.91 o 
  -8   3  12      229.57      230.52     34.10 o 
  -7   3  12      423.32      438.94     49.76 o 
  -6   3  12      583.64      588.15     57.18 o 
  -5   3  12      147.70      155.88     29.75 o 
  -4   3  12      192.26      193.88     33.05 o 
  -3   3  12      201.27      182.18     32.82 o 
  -2   3  12        7.41        7.94     14.70 o 
  -1   3  12       24.27       34.58     13.23 o 
   0   3  12      280.43      259.50     35.30 o 
   1   3  12      105.52      148.01     20.61 o 
   2   3  12      720.51      793.77     43.35 o 
   3   3  12       37.01       31.25     15.39 o 
   4   3  12     1156.48     1330.90     86.86 o 
   5   3  12       27.62       10.42     20.76 o 
   6   3  12     1502.69     1377.51     90.75 o 
   7   3  12       23.11       41.52     20.23 o 
   8   3  12      198.56      193.73     32.90 o 
  -8   4  12      145.96       90.60     22.93 o 
  -7   4  12      157.05      159.70     30.73 o 
  -6   4  12        1.74       -1.65     13.34 o 
  -5   4  12      170.69      194.25     32.52 o 
  -4   4  12       20.49       19.48     17.91 o 
  -3   4  12     1906.33     1923.76    113.69 o 
  -2   4  12      257.13      264.07     27.59 o 
  -1   4  12     1038.26     1070.78     52.57 o 
   0   4  12      254.86      243.84     24.24 o 
   1   4  12     1445.23     1383.15     74.90 o 
   2   4  12      823.69      615.78    193.46 o 
   3   4  12      831.60      951.09     71.12 o 
   4   4  12        0.56       11.02     21.88 o 
   5   4  12      293.73      266.27     38.97 o 
   6   4  12        0.18       51.78     21.81 o 
   7   4  12       82.16      101.77     26.75 o 
   8   4  12        6.36       48.19     18.74 o 
  -8   5  12        0.97       26.08     14.61 o 
  -7   5  12        0.03       -3.60     12.37 o 
  -6   5  12       17.05       32.37     17.09 o 
  -5   5  12       75.35       58.83     24.36 o 
  -4   5  12     1029.42      921.49     73.29 o 
  -3   5  12      892.55      783.29     65.50 o 
  -2   5  12     1827.13     1862.15     76.77 o 
  -1   5  12     1037.99     1101.94     53.93 o 
   0   5  12     1922.35     1805.60     72.14 o 
   1   5  12       23.29       28.39     15.09 o 
   2   5  12      729.92      781.38     43.71 o 
   3   5  12        3.35      -11.54     19.11 o 
   4   5  12       26.27       11.24     21.36 o 
   5   5  12        5.97       22.33     20.38 o 
   6   5  12        4.76       12.44     18.74 o 
   7   5  12        0.47        1.80     14.46 o 
  -8   6  12       14.01       25.93     17.39 o 
  -7   6  12       70.95       58.23     21.51 o 
  -6   6  12      466.07      366.77     44.74 o 
  -5   6  12      342.71      312.21     43.69 o 
  -4   6  12      302.62      261.47     39.27 o 
  -3   6  12      413.87      394.64     46.01 o 
  -2   6  12     1148.67     1069.34     60.40 o 
  -1   6  12     3334.65     3164.17    110.55 o 
   0   6  12      663.15      645.38     39.35 o 
   1   6  12       35.69       34.56     16.65 o 
   2   6  12      187.36      188.33     34.70 o 
   3   6  12       33.86       23.53     27.13 o 
   4   6  12        3.07      -17.24     17.61 o 
   5   6  12      159.84      160.68     31.18 o 
   6   6  12      149.63      130.70     31.40 o 
   7   6  12      851.46      853.74     73.74 o 
  -8   7  12       99.59      134.52     27.43 o 
  -7   7  12      216.32      204.52     33.12 o 
  -6   7  12      312.32      287.78     44.29 o 
  -5   7  12      226.80      207.36     38.15 o 
  -4   7  12      871.13      781.20     67.07 o 
  -3   7  12        3.57       19.19     20.31 o 
  -2   7  12        0.57        3.10     15.26 o 
  -1   7  12      841.67      831.18     49.24 o 
   0   7  12      121.36      138.45     20.27 o 
   1   7  12      416.73      385.80     31.27 o 
   2   7  12      678.94      774.90     67.30 o 
   3   7  12      191.79      188.63     36.65 o 
   4   7  12      381.82      360.10     50.06 o 
   5   7  12       47.41       21.21     25.78 o 
   6   7  12      808.82      699.88     65.87 o 
   7   7  12       43.57       56.28     20.61 o 
  -8   8  12       73.82       99.82     23.91 o 
  -7   8  12       34.76       24.96     15.81 o 
  -6   8  12      122.71      154.16     34.25 o 
  -5   8  12       78.02       51.11     24.58 o 
  -4   8  12      188.73      199.65     34.25 o 
  -3   8  12      153.58      150.66     24.99 o 
  -2   8  12      369.89      354.18     31.85 o 
  -1   8  12      249.77      244.63     26.05 o 
   0   8  12       24.63       15.66     15.18 o 
   1   8  12       33.80       40.54     26.53 o 
   2   8  12        0.21       -5.02     24.81 o 
   3   8  12     2953.85     3120.36    161.80 o 
   4   8  12       39.02       47.59     30.73 o 
   5   8  12      623.99      554.87     60.70 o 
   6   8  12       97.38       83.41     39.49 o 
  -7   9  12        2.46       19.41     27.43 o 
  -6   9  12       12.20       79.06     28.55 o 
  -5   9  12       55.90       21.66     21.96 o 
  -4   9  12      287.27      277.81     41.59 o 
  -3   9  12      330.63      318.10     31.50 o 
  -2   9  12      853.38      826.83     48.29 o 
  -1   9  12       52.65       56.90     16.71 o 
   0   9  12       66.98       64.90     29.98 o 
   1   9  12       58.48       64.53     28.55 o 
   2   9  12      732.07      788.77     71.34 o 
   3   9  12       18.70       33.42     28.78 o 
   4   9  12      379.52      482.70     60.10 o 
   5   9  12       58.74       48.34     33.57 o 
   6   9  12        0.37       26.75     35.15 o 
  -7  10  12        8.78       18.51     29.30 o 
  -6  10  12       47.84       73.59     28.63 o 
  -5  10  12      252.73      250.23     39.27 o 
  -4  10  12      538.75      462.62     51.56 o 
  -3  10  12      531.32      563.46     40.60 o 
  -2  10  12       12.29        1.52     15.18 o 
  -1  10  12      198.32      212.58     26.94 o 
   0  10  12      222.57      136.54     36.05 o 
   1  10  12      245.96      293.25     45.86 o 
   2  10  12       31.89        4.35     24.81 o 
   3  10  12       56.85       90.08     29.83 o 
   4  10  12       35.31       38.45     30.35 o 
   5  10  12      116.73      191.33     47.14 o 
  -7  11  12       88.21       91.80     38.00 o 
  -6  11  12      201.94      203.32     41.67 o 
  -5  11  12      473.92      464.42     53.36 o 
  -4  11  12      396.23      422.22     49.54 o 
  -3  11  12       89.21       84.90     19.77 o 
  -2  11  12       24.55       41.21     17.90 o 
  -1  11  12        0.95       20.68     26.38 o 
   0  11  12        9.39       23.23     27.65 o 
   1  11  12      136.51      156.25     37.25 o 
   2  11  12      191.93      243.56     45.64 o 
   3  11  12        7.94       12.37     31.25 o 
   4  11  12      689.33      779.17     78.84 o 
   5  11  12        4.32      -12.37     39.04 o 
  -6  12  12       49.27      114.06     35.90 o 
  -5  12  12       11.27       26.30     24.96 o 
  -4  12  12       43.00       47.51     22.41 o 
  -3  12  12        1.46       -1.65     16.49 o 
  -2  12  12        0.85       -0.66     15.37 o 
  -1  12  12      310.13      341.74     49.46 o 
   0  12  12       30.28       41.67     28.63 o 
   1  12  12      579.90      672.75     66.77 o 
   2  12  12        6.32       -5.32     26.90 o 
   3  12  12      489.97      655.82     69.10 o 
   4  12  12       43.17       34.25     38.82 o 
  -5  13  12        4.69       -8.54     21.96 o 
  -4  13  12       45.90       34.25     26.23 o 
  -3  13  12       16.99       29.94     22.11 o 
  -2  13  12      277.66      346.46     51.71 o 
  -1  13  12       18.13        3.75     27.43 o 
   0  13  12      971.56     1000.78     82.74 o 
   1  13  12       16.58       15.36     31.55 o 
   2  13  12      572.53      550.67     67.00 o 
   3  13  12       13.84       -6.00     32.37 o 
  -5  14  12       44.57       27.73     31.85 o 
  -4  14  12       47.45       78.84     31.10 o 
  -1  14  12      411.71      429.64     55.98 o 
   1  14  12      282.96      380.33     57.03 o 
   2  14  12        0.03      -26.30     37.47 o 
   1  15  12       13.67       28.48     41.97 o 
   0 -16  13        4.80       32.23     17.69 o 
   1 -16  13      422.21      466.36     57.26 o 
   2 -16  13       84.65       41.82     21.21 o 
   3 -16  13      198.94      180.61     33.87 o 
   0 -15  13      676.63      776.25     75.24 o 
   1 -15  13       54.75       78.61     20.98 o 
   2 -15  13      768.95      837.48     81.69 o 
   3 -15  13        2.66       -8.17     11.32 o 
   4 -15  13      105.67      132.42     29.30 o 
  -1 -14  13      613.51      615.35     63.10 o 
   0 -14  13       97.15       83.56     24.13 o 
   1 -14  13      526.13      445.16     56.28 o 
   2 -14  13       42.50       69.85     22.26 o 
   3 -14  13       24.28       26.98     20.08 o 
   4 -14  13       48.34       30.73     18.36 o 
   5 -14  13       12.26       33.80     25.33 o 
  -1 -13  13       57.47       59.43     21.51 o 
   0 -13  13      144.82      223.18     36.87 o 
   1 -13  13       26.26       38.67     20.08 o 
   2 -13  13        0.60      -11.99     16.94 o 
   3 -13  13       90.31      105.74     31.03 o 
   4 -13  13       61.09       72.02     23.61 o 
   5 -13  13        3.16       78.84     23.08 o 
   6 -13  13      255.80      212.84     60.93 o 
  -2 -12  13       23.95       36.05     17.91 o 
  -1 -12  13        0.63       11.32     16.41 o 
   0 -12  13        9.40       22.93     19.86 o 
   1 -12  13      355.89      286.73     43.69 o 
   2 -12  13        0.53       13.94     20.08 o 
   3 -12  13      283.97      252.25     42.12 o 
   4 -12  13        1.29        0.15     21.06 o 
   5 -12  13      472.49      475.28     68.95 o 
   6 -12  13        4.41      -17.24     36.05 o 
  -3 -11  13       19.49       22.11     17.24 o 
  -2 -11  13      208.29      239.14     37.70 o 
  -1 -11  13      118.45       90.53     26.00 o 
   0 -11  13     1356.56     1234.30     94.13 o 
   1 -11  13       85.09       97.87     27.65 o 
   2 -11  13      428.10      496.34     57.48 o 
   3 -11  13       15.28        5.85     17.46 o 
   4 -11  13      231.08      187.73     38.45 o 
   5 -11  13        1.03       20.08     32.15 o 
   6 -11  13       86.72       82.14     42.79 o 
   7 -11  13       21.01       43.47     40.09 o 
  -3 -10  13      722.38      739.08     64.00 o 
  -2 -10  13      375.03      384.38     45.71 o 
  -1 -10  13      902.58      966.45     78.09 o 
   0 -10  13      243.42      286.95     41.59 o 
   1 -10  13     1081.80     1104.20     88.51 o 
   3 -10  13      118.30      148.98     31.40 o 
   4 -10  13      126.00      162.85     38.22 o 
   5 -10  13       51.55        7.64     29.98 o 
   6 -10  13        1.61       19.56     32.45 o 
   7 -10  13      175.42      260.65     57.86 o 
  -4  -9  13     1526.49     1426.90     95.40 o 
  -3  -9  13      360.26      361.82     42.42 o 
  -2  -9  13      629.12      598.41     56.96 o 
  -1  -9  13       69.75       85.66     23.53 o 
   0  -9  13      150.03      116.83     26.68 o 
   1  -9  13       38.07       65.95     21.51 o 
   2  -9  13       11.75       -3.97     15.74 o 
   3  -9  13      613.03      589.79     64.82 o 
   4  -9  13       35.76       50.06     29.23 o 
   5  -9  13       34.42       32.15     25.18 o 
   6  -9  13      323.76      359.42     60.33 o 
   7  -9  13        0.54       47.14     36.12 o 
  -4  -8  13      189.99      205.64     31.63 o 
  -3  -8  13      220.33      196.72     31.10 o 
  -2  -8  13       66.20       62.80     18.81 o 
  -1  -8  13      110.55      115.04     24.73 o 
   0  -8  13      119.76       98.62     25.93 o 
   1  -8  13      342.13      314.01     42.34 o 
   2  -8  13       24.96       51.04     20.53 o 
   3  -8  13     1238.18     1084.64     90.83 o 
   4  -8  13       47.31       78.46     28.70 o 
   5  -8  13     1557.75     1462.27    115.79 o 
   6  -8  13        0.84       17.24     25.26 o 
   7  -8  13      131.24      186.01     43.92 o 
   8  -8  13       63.13       34.47     43.62 o 
  -5  -7  13      108.75      145.31     27.50 o 
  -4  -7  13       20.11       34.40     17.91 o 
  -3  -7  13       52.87       52.98     21.43 o 
  -2  -7  13      409.99      416.00     45.04 o 
  -1  -7  13      148.93      132.12     26.08 o 
   0  -7  13      331.67      379.06     44.74 o 
   1  -7  13        8.04       24.81     20.08 o 
   2  -7  13     2863.04     2689.00    154.31 o 
   3  -7  13      302.71      384.15     52.46 o 
   4  -7  13      421.61      374.19     52.38 o 
   5  -7  13        0.48       -4.87     21.06 o 
   6  -7  13      109.02      112.34     35.67 o 
   7  -7  13       32.87       21.28     28.78 o 
   8  -7  13        5.65       20.83     33.80 o 
  -6  -6  13        2.14       17.76     13.49 o 
  -5  -6  13      490.06      489.45     50.44 o 
  -4  -6  13       78.35       78.01     22.33 o 
  -3  -6  13     1543.14     1569.74     99.90 o 
  -2  -6  13      235.88      297.97     38.52 o 
  -1  -6  13      205.51      219.88     33.35 o 
   0  -6  13      830.59      734.51     61.90 o 
   1  -6  13     3511.26     3575.00    117.61 o 
   2  -6  13      422.50      452.13     53.43 o 
   3  -6  13       16.01       19.63     20.01 o 
   4  -6  13        9.32        5.92     19.41 o 
   5  -6  13      110.75       78.01     31.18 o 
   6  -6  13        0.18       17.09     27.80 o 
   7  -6  13       12.68       -6.37     25.56 o 
   8  -6  13        9.03        9.44     37.77 o 
  -6  -5  13      766.25      699.81     63.25 o 
  -5  -5  13      590.34      642.78     59.28 o 
  -4  -5  13      350.47      323.82     41.07 o 
  -3  -5  13      198.07      221.98     33.65 o 
  -2  -5  13      762.89      834.55     66.02 o 
  -1  -5  13      255.37      247.53     34.32 o 
   0  -5  13     1098.48     1108.17     78.16 o 
   1  -5  13        0.34       11.90     13.24 o 
   2  -5  13      568.89      552.34     35.49 o 
   3  -5  13      426.07      396.25     53.55 o 
   4  -5  13       70.97      110.31     30.35 o 
   5  -5  13      265.10      338.59     50.81 o 
   6  -5  13      207.77      134.67     38.89 o 
   7  -5  13        0.34       25.71     29.08 o 
  -7  -4  13      650.85      759.54     66.62 o 
  -6  -4  13      461.22      478.58     51.11 o 
  -5  -4  13      417.10      420.35     47.44 o 
  -4  -4  13       48.98       14.61     16.04 o 
  -3  -4  13     1409.40     1457.62     95.25 o 
  -2  -4  13      186.15      186.76     29.75 o 
  -1  -4  13       21.25       28.63     16.19 o 
   0  -4  13       73.26       58.48     23.68 o 
   1  -4  13      418.72      440.10     31.02 o 
   2  -4  13       11.60       37.40     15.14 o 
   3  -4  13       43.99       37.88     15.00 o 
   4  -4  13      192.32      162.71     20.96 o 
   5  -4  13      457.18      443.93     33.62 o 
   6  -4  13      168.48      118.18     33.95 o 
   7  -4  13      556.93      496.64     64.82 o 
  -7  -3  13      173.77      174.02     28.85 o 
  -6  -3  13       75.96       50.89     20.01 o 
  -5  -3  13       24.94       25.33     16.56 o 
  -4  -3  13       52.75       58.75     19.71 o 
  -3  -3  13      190.13      134.45     27.95 o 
  -2  -3  13      459.91      407.01     44.37 o 
  -1  -3  13      127.54       86.48     23.31 o 
   0  -3  13      376.16      439.73     36.27 o 
   1  -3  13      311.00      312.25     44.29 o 
   2  -3  13      515.65      533.55     34.58 o 
   3  -3  13       42.29       60.99     20.23 o 
   4  -3  13     1201.71     1234.88     58.19 o 
   5  -3  13       93.12      106.79     18.95 o 
   6  -3  13      206.59      220.53     26.47 o 
  -8  -2  13        2.09       11.99     14.01 o 
  -7  -2  13        1.33       25.93     15.06 o 
  -6  -2  13        7.52       28.33     18.44 o 
  -5  -2  13       65.78       30.65     18.36 o 
  -4  -2  13     1349.89     1385.75     93.90 o 
  -3  -2  13      487.08      419.60     46.31 o 
  -2  -2  13        4.49       -7.72     14.69 o 
  -1  -2  13     1419.43     1248.98     84.38 o 
   0  -2  13      488.08      476.64     32.90 o 
   1  -2  13      957.92      905.70     46.06 o 
   2  -2  13        0.81       16.21     12.87 o 
   3  -2  13      621.15      620.47     38.73 o 
   4  -2  13      593.70      531.02     37.10 o 
   5  -2  13       16.01       41.77     15.88 o 
   6  -2  13       62.65       50.07     17.34 o 
   7  -2  13       50.61       96.60     25.18 o 
  -8  -1  13       29.15       49.16     17.09 o 
  -7  -1  13        3.25        3.37     14.46 o 
  -6  -1  13      254.38      272.64     38.37 o 
  -5  -1  13      239.97      254.95     37.32 o 
  -4  -1  13      394.63      393.07     45.04 o 
  -3  -1  13        2.17       10.87     17.54 o 
  -2  -1  13     2487.60     2380.39    133.02 o 
  -1  -1  13      112.62      147.13     20.73 o 
   0  -1  13     1592.98     1520.67     64.24 o 
   1  -1  13       21.03       46.98     27.54 o 
   2  -1  13      120.26      109.79     18.75 o 
   3  -1  13      233.36      169.57     23.79 o 
   4  -1  13       84.43       92.09     18.74 o 
   5  -1  13      480.50      419.58     53.58 o 
   6  -1  13       79.04       44.89     22.11 o 
   7  -1  13       42.49       51.19     21.36 o 
   8  -1  13       54.52       43.32     21.36 o 
  -8   0  13       58.76       81.91     19.41 o 
  -7   0  13      153.65      217.26     34.10 o 
  -6   0  13      162.31      145.39     29.30 o 
  -5   0  13      922.01     1006.32     79.06 o 
  -4   0  13       44.20       42.94     21.43 o 
  -3   0  13     1614.33     1529.87     99.22 o 
  -2   0  13      526.39      537.93     53.51 o 
  -1   0  13      601.61      627.54     41.18 o 
   0   0  13      349.09      368.43     40.92 o 
   1   0  13       54.01       63.70     14.81 o 
   2   0  13       84.44       76.23     16.04 o 
   3   0  13        1.64       -0.44     14.28 o 
   4   0  13      275.90      261.37     26.26 o 
   5   0  13     2073.54     2111.94    114.59 o 
   6   0  13       13.04       22.63     20.68 o 
   7   0  13      419.92      491.02     50.74 o 
   8   0  13      122.62      105.44     25.48 o 
  -8   1  13       66.28       87.76     22.03 o 
  -7   1  13      213.29      251.28     36.72 o 
  -6   1  13      449.21      380.78     45.94 o 
  -5   1  13       23.40       23.31     14.99 o 
  -4   1  13      155.45      170.34     32.00 o 
  -3   1  13      383.89      396.59     45.12 o 
  -2   1  13     1367.35     1200.05     82.89 o 
  -1   1  13      223.12      278.40     52.65 o 
   0   1  13      345.44      340.84     27.93 o 
   1   1  13       71.46       79.60     16.66 o 
   2   1  13      420.33      425.63     31.48 o 
   3   1  13       77.57       85.90     21.13 o 
   4   1  13     1110.19     1081.58     54.48 o 
   5   1  13       23.16       -0.30     20.68 o 
   6   1  13      533.11      432.49     46.61 o 
   7   1  13      149.57      185.63     32.08 o 
   8   1  13      193.21      219.81     32.45 o 
  -8   2  13       29.83       56.36     17.61 o 
  -7   2  13       45.66       90.53     22.33 o 
  -6   2  13       20.13       16.19     16.11 o 
  -5   2  13      150.91      510.51     53.21 o 
  -4   2  13      632.00      615.35     58.38 o 
  -3   2  13       17.10       32.52     24.21 o 
  -2   2  13      584.98      585.53     63.44 o 
  -1   2  13      123.49      127.24     19.42 o 
   0   2  13      164.83      183.66     33.31 o 
   1   2  13     3083.25     3015.53    105.30 o 
   2   2  13       91.77       65.73     18.02 o 
   3   2  13     1634.35     1717.00     72.46 o 
   4   2  13       35.93       51.26     24.58 o 
   5   2  13      237.61      253.53     38.52 o 
   6   2  13       21.10       19.34     18.36 o 
   7   2  13        6.86       37.92     19.04 o 
   8   2  13       15.88       63.18     21.21 o 
  -8   3  13       20.56       18.59     16.19 o 
  -7   3  13       12.15       16.34     14.54 o 
  -6   3  13       46.35       55.68     19.26 o 
  -5   3  13       15.57       13.86     15.06 o 
  -4   3  13      330.27      267.39     40.54 o 
  -3   3  13      581.18      496.64     53.51 o 
  -2   3  13      945.95      947.38     80.38 o 
  -1   3  13      856.64      810.00     44.77 o 
   0   3  13     1897.78     1891.80     75.96 o 
   1   3  13      394.90      374.37     29.81 o 
   2   3  13     2007.20     1989.54     79.25 o 
   3   3  13      113.00       38.37     53.85 o 
   4   3  13      108.07       90.83     25.56 o 
   5   3  13        0.71        7.27     18.51 o 
   6   3  13      282.85      357.70     43.17 o 
   7   3  13        0.03        5.70     16.56 o 
  -8   4  13       38.29       60.85     17.09 o 
  -7   4  13      288.56      357.85     45.04 o 
  -6   4  13      215.13      222.80     34.32 o 
  -5   4  13      960.38      920.59     74.64 o 
  -4   4  13        2.16        8.62     17.91 o 
  -3   4  13       40.31       76.89     23.08 o 
  -2   4  13     2873.15     2734.42    102.80 o 
  -1   4  13      932.75      912.78     49.60 o 
   0   4  13      297.62      240.30     25.57 o 
   1   4  13       79.47       87.84     23.53 o 
   2   4  13       12.17       42.68     15.32 o 
   3   4  13       17.25       24.21     21.06 o 
   4   4  13       29.85       47.89     23.83 o 
   5   4  13      406.15      438.11     49.84 o 
   6   4  13       11.91       61.30     22.78 o 
   7   4  13      717.58      642.33     61.45 o 
  -8   5  13      101.62      146.51     26.15 o 
  -7   5  13      275.57      290.48     41.74 o 
  -6   5  13      445.64      389.85     46.54 o 
  -5   5  13      136.68      137.37     31.78 o 
  -4   5  13      451.76      461.27     50.59 o 
  -3   5  13       69.96       91.65     27.73 o 
  -2   5  13       91.08      126.33     22.69 o 
  -1   5  13      146.34      129.61     20.62 o 
   0   5  13       81.77       93.58     18.60 o 
   1   5  13      181.42      169.54     32.75 o 
   2   5  13     1345.25     1293.80     88.73 o 
   3   5  13       81.79       88.81     28.10 o 
   4   5  13      597.87      605.61     60.33 o 
   5   5  13      156.56      175.89     33.72 o 
   6   5  13     1329.10     1354.28     94.88 o 
   7   5  13        9.91       37.85     17.01 o 
  -8   6  13       71.12       91.88     24.13 o 
  -7   6  13      125.67      139.54     27.13 o 
  -6   6  13       53.25       63.40     20.38 o 
  -5   6  13      236.50      186.83     34.17 o 
  -4   6  13      197.48      113.91     27.73 o 
  -3   6  13      325.46      330.27     44.74 o 
  -2   6  13       65.31       75.94     20.41 o 
  -1   6  13      229.61      249.94     27.00 o 
   0   6  13      105.67       73.88     18.18 o 
   1   6  13      541.02      584.62     38.29 o 
   2   6  13        2.12        9.82     24.73 o 
   3   6  13      681.29      763.88     69.47 o 
   4   6  13       28.42       42.79     21.43 o 
   5   6  13      596.88      721.17     66.47 o 
   6   6  13        8.21       17.24     18.59 o 
   7   6  13      131.08      162.10     31.93 o 
  -7   7  13        0.32       24.21     12.37 o 
  -6   7  13       44.55       23.16     23.53 o 
  -5   7  13       50.29       62.65     25.71 o 
  -4   7  13      394.92      333.64     44.44 o 
  -3   7  13       14.74       15.74     21.58 o 
  -2   7  13     2604.96     2437.33     95.23 o 
  -1   7  13     1143.23     1163.59     58.34 o 
   0   7  13     1100.94     1025.85     52.43 o 
   1   7  13      171.25      151.08     36.72 o 
   2   7  13      164.04      160.45     37.92 o 
   3   7  13        2.21       14.69     26.90 o 
   4   7  13      145.83      126.50     36.57 o 
   5   7  13        1.00      -14.16     19.41 o 
   6   7  13        0.02       32.60     19.48 o 
  -7   8  13       38.37       30.58     23.91 o 
  -6   8  13       73.48       68.05     28.48 o 
  -5   8  13      235.14      195.60     37.77 o 
  -4   8  13       29.02       35.37     23.38 o 
  -3   8  13      881.41      835.34     66.29 o 
  -2   8  13      666.72      683.69     54.60 o 
  -1   8  13      389.42      374.99     33.87 o 
   0   8  13       28.90       21.48     14.96 o 
   1   8  13        1.50       10.27     25.56 o 
   2   8  13        8.69       54.86     30.95 o 
   3   8  13        6.75       62.80     31.63 o 
   4   8  13       19.76       -1.42     28.70 o 
   5   8  13      191.52      246.18     47.81 o 
   6   8  13        0.82       35.97     37.55 o 
  -7   9  13       79.59       42.57     34.77 o 
  -6   9  13      131.02      150.86     34.70 o 
  -5   9  13      124.74      106.87     28.55 o 
  -4   9  13      405.28      373.96     47.66 o 
  -3   9  13      167.35      178.09     25.51 o 
  -2   9  13       30.49       51.29     19.90 o 
  -1   9  13       43.57       57.29     16.66 o 
   0   9  13      123.82      126.13     34.85 o 
   1   9  13      127.40      117.88     36.05 o 
   2   9  13       43.21       23.23     27.35 o 
   3   9  13      108.59      171.09     39.34 o 
   4   9  13     1062.29     1099.92     92.48 o 
   5   9  13       38.48        1.35     32.75 o 
  -6  10  13      147.90      176.41     41.37 o 
  -5  10  13        4.71        7.42     24.96 o 
  -4  10  13       10.26       24.13     23.01 o 
  -3  10  13        8.11        3.65     15.21 o 
  -2  10  13        0.02       -2.72     14.40 o 
  -1  10  13      756.93      806.86     47.83 o 
   0  10  13      150.07      151.01     36.80 o 
   1  10  13      425.28      471.99     57.63 o 
   2  10  13       51.09       47.14     25.93 o 
   3  10  13     1262.10     1279.94     98.25 o 
   4  10  13       19.78       29.68     36.80 o 
   5  10  13      256.00      228.27     54.93 o 
  -6  11  13        1.20        1.95     28.33 o 
  -5  11  13       55.21       65.12     31.25 o 
  -4  11  13      115.77      113.99     32.90 o 
  -3  11  13        3.44       26.42     17.61 o 
  -2  11  13      163.88      182.99     25.24 o 
  -1  11  13      185.23      171.32     39.42 o 
   0  11  13     1250.41     1284.21     94.50 o 
   1  11  13        0.19      -28.40     22.71 o 
   2  11  13      812.72      834.48     77.49 o 
   3  11  13       33.22       25.33     34.32 o 
   4  11  13      167.08      204.59     48.79 o 
  -5  12  13      164.46      125.53     37.62 o 
  -4  12  13        6.20      -15.06     23.01 o 
  -3  12  13      116.58      151.23     52.01 o 
  -2  12  13      106.64       94.95     36.12 o 
  -1  12  13      469.93      483.08     57.11 o 
   0  12  13        8.48       28.48     26.15 o 
   1  12  13      424.43      525.87     63.48 o 
   2  12  13       56.68       92.85     39.12 o 
   3  12  13       12.41       29.00     34.55 o 
   4  12  13        0.05       22.86     47.36 o 
  -5  13  13       27.63       71.19     35.15 o 
  -4  13  13       20.05       32.97     28.70 o 
  -3  13  13       53.03       80.67     22.40 o 
  -1  13  13        3.92      -12.59     28.25 o 
   0  13  13        4.06       -8.62     28.33 o 
   1  13  13        4.33       27.50     36.50 o 
   2  13  13        1.46       -7.27     32.08 o 
   3  13  13       23.25       28.25     45.41 o 
  -4  14  13       84.35       85.13     33.57 o 
  -1  14  13       47.10      127.85     42.12 o 
   0  14  13        1.62       14.91     36.27 o 
   1  14  13       71.83       60.78     41.52 o 
   0 -15  14       55.40       57.26     19.63 o 
   1 -15  14        1.14       49.84     23.76 o 
   2 -15  14        0.60       23.83     16.71 o 
   3 -15  14       19.10       64.97     23.61 o 
  -1 -14  14       33.24       39.94     18.14 o 
   0 -14  14        3.42        5.77     16.11 o 
   1 -14  14      265.20      371.64     49.69 o 
   2 -14  14       12.71       34.77     16.64 o 
   3 -14  14      154.26      147.71     33.80 o 
   4 -14  14      100.85      121.18     29.38 o 
  -2 -13  14      139.09      119.16     26.38 o 
  -1 -13  14        0.06       16.11     15.59 o 
   0 -13  14     1695.04     1676.30    121.03 o 
   1 -13  14       28.21       35.90     21.81 o 
   2 -13  14      241.04      332.74     48.79 o 
   3 -13  14       34.61       55.23     22.86 o 
   4 -13  14      267.57      305.61     47.89 o 
   5 -13  14       68.15       54.93     37.77 o 
  -2 -12  14       26.20        9.97     12.89 o 
  -1 -12  14     1132.02     1145.41     90.90 o 
   0 -12  14        8.64       18.81     16.64 o 
   1 -12  14       57.13       86.48     24.66 o 
   2 -12  14      144.52      165.47     34.10 o 
   3 -12  14      117.96      120.81     29.00 o 
   4 -12  14        1.26       32.75     19.78 o 
   5 -12  14       12.57       12.37     37.25 o 
   6 -12  14       26.77       33.12     44.37 o 
  -3 -11  14       44.24       37.85     18.21 o 
  -2 -11  14      836.26      861.98     74.49 o 
  -1 -11  14        8.34       17.46     19.26 o 
   0 -11  14      337.65      323.38     43.84 o 
   1 -11  14       27.85       27.20     16.79 o 
   2 -11  14       84.04       95.10     25.78 o 
   3 -11  14        3.73       30.65     17.76 o 
   4 -11  14      193.40      163.75     46.39 o 
   5 -11  14       41.81       23.91     34.32 o 
   6 -11  14      251.08      294.07     63.25 o 
  -3 -10  14      175.05      153.86     29.30 o 
  -2 -10  14        0.08        7.34     15.81 o 
  -1 -10  14      160.69      135.80     28.63 o 
   0 -10  14       16.12       19.71     18.44 o 
   1 -10  14      728.46      594.82     62.73 o 
   2 -10  14       51.08      108.89     27.28 o 
   3 -10  14      192.54      195.45     37.47 o 
   4 -10  14        0.17       -0.15     25.33 o 
   5 -10  14      796.07      733.38     84.16 o 
   6 -10  14      103.59       86.93     43.84 o 
   7 -10  14      187.81      147.11     51.86 o 
  -4  -9  14       32.70       53.96     19.93 o 
  -3  -9  14       14.72      -14.99     13.49 o 
  -2  -9  14       20.68       24.51     16.71 o 
  -1  -9  14       14.61       15.66     18.06 o 
   0  -9  14     1698.35     1713.10    114.81 o 
   1  -9  14      288.04      331.99     45.27 o 
   2  -9  14      357.48      347.43     48.64 o 
   3  -9  14        3.62       23.46     24.88 o 
   4  -9  14     1458.59     1355.63    111.51 o 
   5  -9  14       83.18      121.26     35.60 o 
   6  -9  14      217.75      249.03     52.38 o 
   7  -9  14        9.01       44.44     46.31 o 
  -5  -8  14      255.71      333.57     39.72 o 
  -4  -8  14        2.41        9.22     13.94 o 
  -3  -8  14     1602.95     1662.51    106.87 o 
  -2  -8  14       80.32       80.71     22.26 o 
  -1  -8  14      696.14      670.13     61.75 o 
   0  -8  14       47.85       46.54     17.91 o 
   1  -8  14      950.84      956.49     80.19 o 
   2  -8  14       12.52       17.99     19.19 o 
   3  -8  14      794.69      743.05     76.37 o 
   4  -8  14        5.19       17.01     21.96 o 
   5  -8  14       44.98       48.19     30.20 o 
   6  -8  14        4.02      -17.91     21.51 o 
   7  -8  14      113.85      158.35     47.74 o 
  -5  -7  14      150.33      183.46     30.05 o 
  -4  -7  14     1983.13     1967.68    121.11 o 
  -3  -7  14      299.63      332.97     41.97 o 
  -2  -7  14      250.67      274.51     37.32 o 
  -1  -7  14       10.52        9.07     15.81 o 
   0  -7  14      213.45      230.97     35.60 o 
   1  -7  14     1138.04     1007.00     80.64 o 
   2  -7  14      361.04      304.19     46.09 o 
   3  -7  14       18.58       28.03     25.18 o 
   4  -7  14      204.07      119.76     33.95 o 
   5  -7  14       23.48       16.79     23.01 o 
   6  -7  14      145.35      116.83     38.82 o 
   7  -7  14       62.73       13.79     39.79 o 
  -6  -6  14      254.21      251.51     35.67 o 
  -5  -6  14      892.15      976.87     76.97 o 
  -4  -6  14       15.50       20.98     17.31 o 
  -3  -6  14      137.81      139.99     28.03 o 
  -2  -6  14       14.32       26.75     17.69 o 
  -1  -6  14      136.26      162.02     28.93 o 
   0  -6  14       75.64       56.06     20.23 o 
   1  -6  14      369.27      342.92     29.15 o 
   2  -6  14      106.68       82.29     29.83 o 
   3  -6  14     1247.40     1274.46     98.77 o 
   4  -6  14       11.72       29.30     24.21 o 
   5  -6  14      438.37      417.58     58.75 o 
   6  -6  14       74.04       64.38     32.37 o 
   7  -6  14      428.52      370.06     60.78 o 
  -6  -5  14      258.92      247.08     36.65 o 
  -5  -5  14       11.81       25.33     14.69 o 
  -4  -5  14        3.49        5.70     15.29 o 
  -3  -5  14      234.33      228.57     33.87 o 
  -2  -5  14      286.30      326.45     41.22 o 
  -1  -5  14      296.12      251.13     35.97 o 
   0  -5  14     2572.25     2537.46    140.97 o 
   1  -5  14        1.36        7.91     12.71 o 
   2  -5  14     1493.46     1501.05     64.88 o 
   3  -5  14       38.37       57.26     27.43 o 
   4  -5  14      833.99      742.00     74.27 o 
   5  -5  14       34.15       22.11     25.86 o 
   6  -5  14      574.17      527.74     64.75 o 
   7  -5  14       28.42       19.34     31.63 o 
  -7  -4  14        0.27       29.45     14.39 o 
  -6  -4  14        0.61       14.16     14.91 o 
  -5  -4  14       92.94       86.11     24.06 o 
  -4  -4  14        6.66       11.02     15.66 o 
  -3  -4  14     1235.81     1233.77     87.76 o 
  -2  -4  14      520.05      481.95     50.36 o 
  -1  -4  14     2750.40     2685.92    147.34 o 
   0  -4  14        0.16       -8.49     11.74 o 
   1  -4  14      206.37      221.13     23.17 o 
   2  -4  14      209.55      193.60     22.89 o 
   3  -4  14     1392.55     1389.85     62.88 o 
   4  -4  14      225.17      211.38     24.63 o 
   5  -4  14       44.63       61.90     29.53 o 
   6  -4  14       39.45       31.18     29.83 o 
  -7  -3  14      118.91      139.17     26.68 o 
  -6  -3  14      405.59      410.01     47.74 o 
  -5  -3  14       44.20       87.46     23.83 o 
  -4  -3  14     1393.02     1429.44     98.40 o 
  -3  -3  14      387.35      415.63     47.21 o 
  -2  -3  14     3784.08     3502.87    180.24 o 
  -1  -3  14        6.00       12.74     16.71 o 
   0  -3  14      189.74      191.49     23.94 o 
   1  -3  14      144.63      156.90     20.66 o 
   2  -3  14      634.35      610.13     38.41 o 
   3  -3  14        3.43       26.22     14.77 o 
   4  -3  14       11.32       21.21     14.35 o 
   5  -3  14       67.31       73.29     18.38 o 
   6  -3  14       97.00      123.13     36.27 o 
  -7  -2  14      261.59      250.68     35.75 o 
  -6  -2  14       52.18       77.27     20.68 o 
  -5  -2  14      646.13      619.62     59.95 o 
  -4  -2  14      845.37      869.25     72.77 o 
  -3  -2  14     2326.20     2471.66    141.49 o 
  -2  -2  14      251.25      266.64     38.00 o 
  -1  -2  14       32.53       17.31     20.83 o 
   0  -2  14      430.60      403.50     31.42 o 
   1  -2  14       36.44       51.70     15.80 o 
   2  -2  14        1.50        7.33     12.66 o 
   3  -2  14        4.22        8.47     13.74 o 
   4  -2  14       27.00       46.17     16.59 o 
   5  -2  14      894.68      861.73     50.19 o 
   6  -2  14       33.60       77.86     24.21 o 
   7  -2  14      399.97      407.76     44.14 o 
  -8  -1  14      114.20      150.26     27.13 o 
  -7  -1  14       32.15       30.73     15.29 o 
  -6  -1  14      183.21      199.35     33.57 o 
  -5  -1  14      133.49      150.26     30.35 o 
  -4  -1  14      128.35      145.39     28.70 o 
  -3  -1  14       15.47       55.31     20.91 o 
  -2  -1  14      453.97      443.73     49.61 o 
  -1  -1  14        1.11        3.89     14.54 o 
   0  -1  14     1569.41     1572.74    126.54 o 
   1  -1  14       57.09       47.86     15.09 o 
   2  -1  14      338.95      380.06     31.04 o 
   3  -1  14      283.78      266.59     26.94 o 
   4  -1  14      552.60      555.17     38.92 o 
   5  -1  14        5.15        1.17     19.45 o 
   6  -1  14      133.29      188.55     31.40 o 
   7  -1  14      267.61      244.99     34.25 o 
   8  -1  14      189.72      171.17     29.23 o 
  -8   0  14       13.22       46.24     16.79 o 
  -7   0  14        4.91       13.86     18.29 o 
  -6   0  14        8.61        3.15     13.64 o 
  -5   0  14      243.07      229.55     37.10 o 
  -4   0  14       27.52       28.93     16.56 o 
  -3   0  14       27.57       57.26     21.73 o 
  -2   0  14      859.63      893.46     72.09 o 
  -1   0  14      956.39      953.08     51.01 o 
   0   0  14       98.99      100.99     18.59 o 
   1   0  14      574.04      509.51     34.97 o 
   2   0  14       32.77       38.78     14.45 o 
   3   0  14     1146.73     1236.69     60.15 o 
   4   0  14      492.48      535.64     67.75 o 
   5   0  14      115.42      147.86     29.75 o 
   6   0  14      197.31      177.61     30.73 o 
   7   0  14       23.80       69.77     22.03 o 
  -8   1  14        6.47       43.02     16.71 o 
  -7   1  14      160.49      177.24     31.70 o 
  -6   1  14      296.19      319.25     43.69 o 
  -5   1  14        5.48       14.84     14.24 o 
  -4   1  14       72.39      105.14     27.05 o 
  -3   1  14     1025.50     1038.10     80.41 o 
  -2   1  14      245.85      285.53     41.67 o 
  -1   1  14       13.18        3.11     14.56 o 
   0   1  14       13.77       29.79     14.85 o 
   1   1  14       82.92       56.47     16.53 o 
   2   1  14      456.74      416.32     32.41 o 
   3   1  14        0.56        5.49     13.64 o 
   4   1  14      192.32      193.05     40.17 o 
   5   1  14      335.79      378.16     45.12 o 
   6   1  14      249.51      312.28     40.62 o 
   7   1  14        7.79        3.37     18.66 o 
  -8   2  14      142.96      223.48     34.02 o 
  -7   2  14      538.04      429.87     48.56 o 
  -6   2  14      109.78      174.54     30.13 o 
  -5   2  14     1132.08     1002.42     80.49 o 
  -4   2  14      193.87      166.60     32.00 o 
  -3   2  14      159.10       99.37     28.40 o 
  -2   2  14       53.31       47.80     17.78 o 
  -1   2  14      971.97      998.34     56.32 o 
   0   2  14       26.08       16.61     13.13 o 
   1   2  14        2.79        1.76     11.99 o 
   2   2  14       94.39      125.26     42.04 o 
   3   2  14       12.43       42.24     15.45 o 
   4   2  14       45.97       14.46     19.41 o 
   5   2  14      520.09      600.81     57.86 o 
   6   2  14      119.74      125.45     27.43 o 
   7   2  14       77.93       87.46     24.21 o 
  -8   3  14       66.44       67.07     17.24 o 
  -7   3  14      307.36      301.04     41.67 o 
  -6   3  14      444.25      422.75     48.86 o 
  -5   3  14      138.86      147.34     28.10 o 
  -4   3  14      158.66      157.08     31.93 o 
  -3   3  14        5.12       -6.37     17.31 o 
  -2   3  14      644.94      585.40     41.20 o 
  -1   3  14       82.82       79.41     17.25 o 
   0   3  14      402.90      427.78     37.43 o 
   1   3  14       64.89       49.24     15.35 o 
   2   3  14      733.32      731.39     43.58 o 
   3   3  14       16.47        4.06     15.23 o 
   4   3  14      751.66      706.55     65.27 o 
   5   3  14      168.57      165.25     34.02 o 
   6   3  14      337.40      294.75     41.14 o 
   7   3  14        6.57       12.74     17.99 o 
  -8   4  14       17.72       22.78     15.44 o 
  -7   4  14      118.87       91.88     22.33 o 
  -6   4  14        0.80       12.89     14.54 o 
  -5   4  14        7.01       12.59     16.19 o 
  -4   4  14       10.49        9.74     20.01 o 
  -3   4  14       47.24       57.03     26.90 o 
  -2   4  14      116.34       83.19     20.84 o 
  -1   4  14        6.76       15.27     15.37 o 
   0   4  14     1046.67     1052.40     54.10 o 
   1   4  14     2015.84     1958.46     80.19 o 
   2   4  14        0.54       -3.77     14.09 o 
   4   4  14      271.20      222.80     38.00 o 
   5   4  14       72.78       76.59     25.86 o 
   6   4  14        2.59       17.54     19.86 o 
   7   4  14       47.63       40.17     21.81 o 
  -7   5  14        5.08       14.46     15.14 o 
  -6   5  14       35.80       43.39     19.11 o 
  -5   5  14        6.93       22.33     24.28 o 
  -4   5  14      110.41      204.44     37.62 o 
  -3   5  14       85.05      101.55     28.40 o 
  -2   5  14      196.55      213.95     26.93 o 
  -1   5  14      153.25      164.64     23.41 o 
   0   5  14     1798.51     1674.12     72.91 o 
   1   5  14       20.57       22.00     14.77 o 
   2   5  14     1548.01     1725.69    108.74 o 
   3   5  14      112.24      140.89     32.30 o 
   4   5  14       17.06       -8.09     20.31 o 
   5   5  14       15.30       35.15     21.51 o 
   6   5  14        0.85       -3.07     15.96 o 
   7   5  14       19.29       21.28     19.63 o 
  -7   6  14       77.62       80.41     20.68 o 
  -6   6  14      134.31      123.50     30.13 o 
  -5   6  14      457.96      462.69     54.11 o 
  -4   6  14        7.58       28.33     22.33 o 
  -3   6  14      364.55      362.57     45.71 o 
  -2   6  14       12.31       -9.07     15.15 o 
  -1   6  14      244.23      233.85     27.34 o 
   0   6  14      101.97       97.58     19.65 o 
   1   6  14      220.46      200.17     33.50 o 
   2   6  14      273.30      230.22     43.17 o 
   3   6  14       64.94       59.80     24.88 o 
   4   6  14       50.41       70.90     24.73 o 
   5   6  14       72.44       84.23     25.93 o 
   6   6  14       36.46       25.48     19.78 o 
  -7   7  14       78.50       83.04     20.68 o 
  -6   7  14      202.53      185.26     38.37 o 
  -5   7  14       16.64       -3.30     22.11 o 
  -4   7  14      352.02      343.23     45.94 o 
  -3   7  14        3.58      -14.46     19.56 o 
  -2   7  14      110.27       97.82     21.75 o 
  -1   7  14       40.12       55.74     17.99 o 
   0   7  14       22.89       40.30     34.96 o 
   1   7  14        9.03        2.02     22.71 o 
   2   7  14      507.01      545.80     61.75 o 
   3   7  14        5.16        2.17     25.63 o 
   4   7  14      821.13      815.89     76.14 o 
   5   7  14       55.34       42.19     22.71 o 
   6   7  14      578.06      541.23     59.65 o 
  -7   8  14      172.41      110.46     38.97 o 
  -6   8  14       89.44      128.53     35.52 o 
  -5   8  14       37.39       31.93     21.36 o 
  -4   8  14      141.11      117.88     29.98 o 
  -3   8  14        0.11       18.51     22.41 o 
  -2   8  14      557.78      552.94     44.40 o 
  -1   8  14      905.65      802.44     48.62 o 
   0   8  14       66.93       80.97     21.70 o 
   1   8  14      507.14      582.37     62.50 o 
   2   8  14        2.19       -0.67     27.20 o 
   3   8  14     1351.70     1244.56     98.32 o 
   4   8  14       36.32       62.80     35.60 o 
   5   8  14      420.83      400.27     61.00 o 
  -6   9  14       22.45       37.92     27.13 o 
  -5   9  14       64.07       55.76     24.21 o 
  -4   9  14      130.61       93.30     26.15 o 
  -3   9  14       30.16       15.63     17.42 o 
  -2   9  14      671.51      610.81     42.85 o 
  -1   9  14        6.09       21.63     17.46 o 
   0   9  14      747.73      721.02     69.62 o 
   1   9  14       48.22       30.65     23.53 o 
   2   9  14      660.18      830.73     77.79 o 
   3   9  14        3.37       -3.00     28.25 o 
   4   9  14      116.41      135.72     43.99 o 
   5   9  14      112.62       56.58     43.77 o 
  -6  10  14        5.10       11.24     30.28 o 
  -5  10  14      295.40      276.61     46.46 o 
  -4  10  14       93.80      138.42     34.17 o 
  -3  10  14     1068.48     1106.28     62.52 o 
  -2  10  14        0.57        1.44     15.17 o 
  -1  10  14      198.61      247.83     44.59 o 
   0  10  14      255.06      264.32     45.86 o 
   1  10  14      628.12      614.38     67.75 o 
   2  10  14        1.17        0.15     28.78 o 
   3  10  14        1.65       21.81     30.73 o 
   4  10  14      103.29      160.08     52.08 o 
  -5  11  14      111.62      109.27     37.55 o 
  -4  11  14      265.34      300.29     46.39 o 
  -3  11  14        0.41       13.37     17.72 o 
  -2  11  14       31.81       49.33     21.36 o 
  -1  11  14       55.08       81.99     34.25 o 
   0  11  14        2.03       -0.15     24.81 o 
   1  11  14        0.16       -9.37     30.28 o 
   2  11  14       35.77       57.93     36.65 o 
   3  11  14       10.92       21.28     39.87 o 
   4  11  14      313.28      271.14     59.95 o 
  -5  12  14       46.46       46.39     32.97 o 
  -4  12  14        0.60       -4.27     21.51 o 
  -3  12  14       33.02       54.19     22.45 o 
  -2  12  14       28.70       35.15     27.95 o 
  -1  12  14      169.45      121.48     35.52 o 
   0  12  14        3.30        2.02     31.18 o 
   1  12  14      335.49      341.59     55.38 o 
   2  12  14        0.90       -3.30     34.40 o 
   3  12  14      259.01      290.18     63.10 o 
  -4  13  14        8.47       27.50     32.30 o 
  -3  13  14        0.55      -14.31     37.85 o 
  -2  13  14      301.41      372.76     58.98 o 
  -1  13  14        7.41       53.06     35.30 o 
   0  13  14      659.75      680.25     74.64 o 
   1  13  14       21.71        6.07     41.52 o 
   2  13  14      286.20      368.12     66.17 o 
  -2  14  14       27.15      -24.58     43.09 o 
  -1  14  14      244.62      295.72     56.81 o 
   0  14  14       14.86       21.43     40.47 o 
   0 -15  15      206.14      226.47     36.42 o 
   1 -15  15        3.14        5.02     17.01 o 
   2 -15  15      383.72      445.01     56.51 o 
  -1 -14  15      407.33      394.20     50.29 o 
   1 -14  15      232.70      234.72     37.17 o 
   2 -14  15       16.19       30.80     23.01 o 
   3 -14  15       39.80       25.86     18.36 o 
  -2 -13  15      312.60      319.85     42.79 o 
  -1 -13  15       11.35       24.21     18.06 o 
   0 -13  15       27.04       84.83     24.36 o 
   1 -13  15       37.79       57.03     20.46 o 
   2 -13  15        7.03       16.34     19.34 o 
   3 -13  15       28.25       56.28     19.19 o 
   4 -13  15      100.65      147.64     33.05 o 
  -2 -12  15        0.49      -10.04     13.79 o 
  -1 -12  15       26.48       16.86     16.19 o 
   0 -12  15       52.21       54.41     19.71 o 
   1 -12  15      194.70      179.26     34.47 o 
   2 -12  15      373.24      406.64     55.31 o 
   3 -12  15      329.29      319.40     49.39 o 
   4 -12  15        3.01       25.26     17.54 o 
   5 -12  15      264.32      293.77     63.85 o 
  -3 -11  15       10.39       18.89     15.51 o 
  -2 -11  15      393.09      480.90     54.48 o 
  -1 -11  15        3.72       16.71     15.66 o 
   0 -11  15     1059.21     1003.77     85.36 o 
   1 -11  15       62.41       74.34     23.53 o 
   2 -11  15      354.77      353.58     49.16 o 
   3 -11  15        0.79       15.51     20.91 o 
   4 -11  15      491.28      445.23     65.50 o 
   5 -11  15       72.36       72.09     44.14 o 
   6 -11  15      325.37      303.74     69.55 o 
  -3 -10  15      652.23      676.58     64.00 o 
  -2 -10  15        0.87        1.35     15.66 o 
  -1 -10  15     1073.25     1040.72     84.91 o 
   0 -10  15        7.06       16.64     17.46 o 
   1 -10  15      425.11      386.85     50.51 o 
   2 -10  15       86.20       78.61     24.58 o 
   3 -10  15      193.34      164.12     34.25 o 
   4 -10  15        3.93       17.84     33.87 o 
   5 -10  15       60.40       86.41     39.72 o 
   6 -10  15        2.34        4.50     42.27 o 
  -4  -9  15      944.57     1122.56     85.36 o 
  -3  -9  15        6.81       33.42     16.64 o 
  -2  -9  15     1263.05     1412.21     99.67 o 
  -1  -9  15        4.24       -2.02     15.96 o 
   0  -9  15      147.31      143.44     30.73 o 
   1  -9  15       27.31       28.40     16.49 o 
   2  -9  15        1.56       18.44     16.19 o 
   3  -9  15       12.52       15.81     22.48 o 
   4  -9  15      170.50      177.09     44.59 o 
   5  -9  15       27.68       29.08     32.37 o 
   6  -9  15      134.62      179.34     50.21 o 
  -5  -8  15      442.38      495.74     51.78 o 
  -4  -8  15       17.50       35.90     15.36 o 
  -3  -8  15      638.97      718.09     64.90 o 
  -2  -8  15        7.60        1.27     16.56 o 
  -1  -8  15       14.09       -0.67     15.66 o 
   0  -8  15       14.84       14.91     15.96 o 
   1  -8  15        4.97      -13.19     15.29 o 
   2  -8  15       41.10       44.37     23.91 o 
   3  -8  15      888.02      715.02     76.97 o 
   4  -8  15       55.71       43.77     33.20 o 
   5  -8  15      414.41      362.42     58.60 o 
   6  -8  15       46.19       87.16     41.82 o 
   7  -8  15       81.47       78.24     43.54 o 
  -5  -7  15       11.05       15.96     16.11 o 
  -4  -7  15        2.66        4.72     15.59 o 
  -3  -7  15        2.95       18.29     16.79 o 
  -2  -7  15      143.20      112.56     26.83 o 
  -1  -7  15       22.61       37.10     19.11 o 
   0  -7  15      247.17      221.98     35.60 o 
   1  -7  15       35.64       11.02     16.26 o 
   2  -7  15     2295.70     2092.61    135.57 o 
   3  -7  15      135.11      118.41     33.72 o 
   4  -7  15      649.22      593.17     69.32 o 
   5  -7  15       56.19       17.31     28.55 o 
   6  -7  15      263.56      282.46     55.53 o 
   7  -7  15       10.52       26.83     39.87 o 
  -6  -6  15        2.83       26.00     15.51 o 
  -5  -6  15      102.00      106.27     23.68 o 
  -4  -6  15      242.12      281.41     38.97 o 
  -3  -6  15      742.61      760.89     67.60 o 
  -2  -6  15      208.72      218.16     34.40 o 
  -1  -6  15      762.17      772.28     67.00 o 
   0  -6  15        0.27        7.34     14.69 o 
   1  -6  15     2295.85     2186.13    135.12 o 
   2  -6  15       38.48       46.84     23.08 o 
   3  -6  15      925.10      771.00     76.59 o 
   4  -6  15       61.17       84.91     33.57 o 
   5  -6  15       58.56       74.34     31.10 o 
   6  -6  15        3.99       26.45     29.83 o 
   7  -6  15       10.75       19.41     37.85 o 
  -6  -5  15      368.89      373.89     45.41 o 
  -5  -5  15      284.16      341.74     43.47 o 
  -4  -5  15      834.59      943.52     76.37 o 
  -3  -5  15        3.39       21.06     18.29 o
[truncated: 60,952 more chars]
